# Supplementary material for: Sinoatrial Beat to Beat Variability Assessed by Contraction Strength in Addition to the Interbeat Interval
Source: Front Physiol. 2018 May 18;9:546. doi: 10.3389/fphys.2018.00546 (PMC5968354; doi:10.3389/fphys.2018.00546)
Supplement: Supplementary file 1 [file Data_Sheet_1.CSV]

Con_BBI_01	Con_BBI_02	Con_BBI_03	Con_BBI_04	Con_BBI_05	Con_BBI_06	Con_BBI_07	Con_BBI_08	Con_BBI_9	Con-CS-01	Con_CS_02	Con_CS_03	Con_CS_04	Con_CS_05	Con_CS_06	Con_CS_07	Con_CS_08	Con_CS_9	Con_rCS_01	Con_rCS_02	Con_rCS_03	Con_rCS_04	Con_rCS_05	Con_rCS_06	Con_rCS_07	Con_rCS_08	Con_rCS_9	ACh-BBI-01	ACh_BBI_02	ACh_BBI_03	ACh_BBI_04	ACh_BBI_05	ACh_BBI_06	ACh_BBI_07	ACh_BBI_08	ACh_BBI_9	ACh_CS_01	ACh_CS_02	ACh_CS_03	ACh_CS_04	ACh_CS_05	ACh_CS_06	ACh_CS_07	ACh_CS_08	ACh_CS_9	ACh_rCS_01	ACh_rCS_02	ACh_rCS_03	ACh_rCS_04	ACh_rCS_05
305	382	309	604	468	602	457	564	477	12.42531406	14.67048281	23.25750156	16.72140078	29.22046172	27.7871375	34.2478	13.94877422	21.36077969	0.243610938	0.011714062	-0.12208125	-0.194970192	-0.1815625	-0.001859375	-1.961254207	-0.178707813	1.31893125	382	320	399	716	866	829	434	560	512	9.962494531	1.091291406	5.2954125	13.54731172	21.94884922	24.31665625	23.70893359	6.388782031	8.4922375	0.045240625	0.536140625	-0.062409375	0.367454688	0.367454688
309	376	308	595	552	601	498	556	407	12.74971875	14.65905547	23.34337422	16.79299844	29.23957578	27.89646562	35.03783047	13.81601484	19.74879531	-0.0599625	0.061059375	-0.181685937	-0.073420192	-0.016357812	0.03395	-2.850847957	-0.12159375	2.6015625	382	509	403	658	775	388	689	561	781	9.939204688	2.444679688	5.26434375	13.43799688	20.93064063	15.85014687	31.27962656	6.407379687	11.23261719	0.076435937	-0.792701562	-0.075203125	0.299729687	0.667184375
308	377	306	609	573	602	568	550	424	12.59884219	14.60078906	23.06397578	16.89776562	29.09636875	27.783925	35.76353516	13.78685	20.55394063	0.071660938	0.060914063	-0.061020313	-0.288507692	0.152901563	0.016104687	-3.305237019	-0.066726563	1.852954687	381	646	400	714	788	836	612	611	670	9.886353125	2.860228906	5.347450781	13.93216797	21.84987109	24.44909688	29.154425	6.632078125	9.988365625	0.130278125	-1.195053125	-0.080496875	-0.086546875	0.5806375
310	378	305	598	572	605	478	621	399	12.65666563	14.68035	23.14483125	17.01631797	28.79488047	27.8605125	34.1043625	14.25101094	19.91835	0.029090625	0.015442187	-0.053459375	-0.273590505	0.11969375	-0.015695313	-2.074857332	-0.41936875	2.415746875	385	524	400	655	419	385	642	562	633	10.05020781	2.134442187	5.280204688	13.51461094	17.86482969	16.02939531	29.89778437	6.395074219	9.6343625	0.005295312	-0.637796875	-0.049360938	0.347742188	0.928379688
306	377	305	601	569	601	489	556	419	12.49598828	14.61682031	23.15540937	16.77651406	28.90127656	27.71620312	34.7842375	13.77952656	20.71438438	0.158865625	0.075232812	-0.063992187	-0.24820613	0.04596875	0.000548437	-2.590982332	-0.04615625	1.647228125	384	495	402	656	920	825	595	620	520	9.985273438	2.0449375	5.341810156	13.68690859	22.44796016	24.39352656	28.86451719	6.642535938	8.421594531	0.05499375	-0.423234375	-0.115146875	0.087054688	1.015434375
308	375	306	580	564	606	572	568	448	12.60472656	14.54002187	23.20919375	16.81429844	29.12790547	27.87093281	35.67892188	13.95936797	21.34975781	0.052125	0.10596875	-0.117670313	-0.101884255	-0.026590625	0.031453125	-3.340674519	-0.167960938	1.119039062	381	608	400	705	803	387	647	590	501	9.828275	2.585764062	5.288153906	13.88504531	22.0398625	16.10350781	29.94313281	6.495957812	8.486545312	0.19971875	-0.881751562	-0.094384375	-0.160620313	0.854814063
306	378	307	572	562	601	497	559	437	12.56703906	14.68230781	23.10080156	16.76092188	29.10573437	27.79171719	34.628	13.8437625	21.06202031	0.095048438	0.0127375	-0.095260937	-0.262279567	-0.008060938	0.0539875	-2.386957332	-0.116178125	1.376359375	382	500	399	660	813	865	590	620	582	9.942316406	2.034307813	5.356523437	13.64143203	22.06892969	24.73269688	28.68261094	6.556860938	9.349960156	0.082804687	-0.3693	-0.1099125	0.1544125	1.009226563
308	373	308	599	569	603	499	569	437	12.66861953	14.46289531	23.26036875	17.04674219	29.0618625	28.00049531	34.97285156	13.90451562	21.07128437	0.012270312	0.159328125	-0.13699375	-0.34432488	0.080435938	0.019357813	-2.650291707	-0.215565625	1.361509375	381	442	401	630	727	383	642	618	652	9.817367188	1.812514063	5.312440625	13.68306953	21.02889219	16.02879531	29.81570547	6.560311719	10.04629844	0.172704687	-0.113896875	-0.119970313	0.068867188	1.07809375
307	381	303	573	571	604	578	541	431	12.62524062	14.72261563	23.09567344	16.74397031	29.02649375	27.86281875	35.26341953	13.71604844	20.94340469	0.068970313	-0.017396875	-0.069371875	-0.238065505	0.097634375	-0.021729688	-2.809516707	-0.00248125	1.471314062	384	559	399	824	806	855	598	589	499	9.968507031	2.365773437	5.380923438	14.40008516	21.95394688	24.81371563	28.98361953	6.413242188	8.334039063	0.04679375	-0.634957812	-0.177164063	-0.692729687	0.385364063
310	377	314	621	567	604	529	556	410	12.71529219	14.56930156	23.29584531	16.88877109	28.90694687	27.84720078	34.93550313	13.88121172	20.4457	-0.011967187	0.047785937	-0.25023125	-0.12581863	0.0471625	-0.004467188	-2.727888582	-0.12456875	1.847317187	384	518	403	725	320	382	653	577	645	9.978766406	2.137873438	5.340934375	14.28370938	12.10282109	16.04893047	29.98341406	6.30796875	10.24604531	0.063201562	-0.439859375	-0.088140625	-0.3695625	0.015801563
307	380	307	607	565	602	504	559	409	12.53698125	14.72431953	23.27057344	16.81411563	29.05593906	27.879275	34.8455	13.90206094	20.62887344	0.181370312	-0.016929688	-0.136625	-0.142515505	0.083123438	0.033690625	-2.544516707	-0.147025	1.699435937	383	486	401	801	240	852	595	628	423	9.909809375	2.035232031	5.385603125	13.71325	3.705063281	24.69582969	28.73561719	6.569236719	7.376973438	0.13340625	-0.35183125	-0.191796875	0.035542187	0.05134375
310	376	307	572	565	600	510	560	430	12.71911094	14.62436328	23.25126094	16.73836406	29.06119062	27.73683203	34.91381953	13.92437188	21.14453125	-0.056145313	0.060235937	-0.109890625	-0.031148317	0.18660625	0.018801562	-2.679749519	-0.181528125	1.235776562	382	612	401	722	224	382	636	548	788	9.905875781	2.500732031	5.362384375	13.88573437	3.659547656	16.42629688	29.73015	6.107029688	11.81828203	0.110978125	-0.77174375	-0.136748437	-0.006475	0.04486875
309	380	308	600	568	602	581	551	437	12.61679063	14.66375547	23.22643125	16.89502266	28.84592969	27.95021641	35.6779875	13.85528906	21.20214219	0.0636125	-0.0085	-0.14051875	-0.29131863	0.07963125	0.052451562	-3.328205769	-0.11496875	1.167770312	383	482	400	698	218	832	595	552	713	9.921545313	1.893433594	5.344647656	13.64524141	2.692646875	24.84935781	28.74299375	6.086441406	10.7225125	0.132721875	-0.252639063	-0.1879	0.166445313	0.211314063
310	381	304	605	567	600	527	561	418	12.71652109	14.70730625	23.25578437	17.16745469	28.92320156	27.89736484	35.04551563	13.86815313	20.68913984	-0.048765625	0.005020312	0.01219375	-0.312042067	0.12591875	0.059571875	-2.701343269	-0.168832812	1.605003125	382	572	400	700	246	382	623	590	648	9.850457812	2.441176562	5.371675	14.81156641	13.71075469	16.39904453	29.64872812	6.294063281	10.18329531	0.148067187	-0.7226875	-0.176425	-0.968729687	-0.757415625
310	381	303	594	570	601	492	563	438	12.67049219	14.65817187	23.01984844	16.84784688	28.85304453	27.83729219	34.62366172	13.87479531	21.2745125	0.047596875	-0.011007813	0.071784375	-0.19209363	0.04045	0.02319375	-2.337096394	-0.167476562	1.094417187	386	478	401	709	217	848	621	607	644	9.9591	1.912859375	5.370207812	14.12120938	0.575534375	24.91541094	29.37572812	6.329865625	10.09910703	0.062615625	-0.2575875	-0.1701375	-0.210992187	-0.968407812
310	379	306	611	564	602	504	564	429	12.65914375	14.63167656	23.21469844	16.9930375	29.05655391	28.11435312	34.90457031	13.87144688	20.96867656	0.032460938	0.025117187	-0.09779375	-0.156942067	-0.112429688	0.020339062	-2.647290144	-0.123607813	1.388264062	382	487	401	688	237	385	642	500	397	9.83336875	2.092507812	5.344223437	13.5070125	14.20081719	16.59766875	29.64442813	5.743984375	7.057059375	0.198525	-0.37910625	-0.190090625	0.397570313	-0.5708375
310	379	309	598	553	602	570	550	445	12.6653125	14.62154844	23.16110781	16.69362813	29.19459063	27.80760938	35.69516875	13.82274375	21.40924688	0.053153125	0.004948437	-0.16371875	-0.099898317	0.122935937	-0.008492188	-3.289568269	-0.097142188	1.009878125	385	563	401	719	228	825	595	593	691	9.95535	2.297096875	5.436045313	14.45758906	0.290291406	24.85368594	28.87605625	6.381189063	11.22016406	0.089454687	-0.6238125	-0.151153125	-0.68745	-1.2582875
307	381	308	589	582	600	530	549	445	12.64484375	14.63505313	23.24351328	17.03344062	29.00201641	27.91986484	35.00696328	13.78291094	21.2650625	0.034054688	0.019535937	-0.12284375	-0.250560817	-0.12245	-0.001376563	-2.776504207	-0.066240625	1.143467187	381	440	400	762	235	386	664	590	741	9.704773437	1.754892187	5.427889844	14.41761094	13.44770313	16.57134141	30.15945078	6.362220313	11.12489219	0.335020313	-0.075295312	-0.2598125	-0.575823437	-1.834110937
305	372	303	597	558	602	494	551	455	12.45457969	14.51500391	23.05166406	16.83436094	29.06453047	27.99711563	34.54661328	13.79806563	21.51720625	0.24691875	0.172842187	0.018504687	-0.307559255	0.146851562	0.037334375	-2.344399519	-0.102882812	0.924039062	387	594	396	732	829	822	587	533	558	9.992978125	2.520407813	5.393289062	14.39710469	21.2554625	24.79067031	28.69465938	5.920464062	9.1462625	0.041832812	-0.81444375	-0.217264062	-0.455721875	-2.289832812
310	380	308	613	574	602	496	555	420	12.81217266	14.64909844	23.22127891	17.06719375	28.86505156	27.92750547	34.70130938	13.81958594	20.61013203	-0.124189062	0.035207812	-0.122851562	-0.259228005	0.075370312	0.0246375	-2.504816707	-0.1113875	1.712278125	387	420	398	687	948	384	646	593	396	10.02537344	1.697628906	5.372116406	14.36513438	21.03609297	16.50830859	30.04114219	6.299732813	7.255213281	0.058725	-0.044778125	-0.185228125	-0.49445	-2.784282812
309	376	310	600	576	597	601	569	447	12.71386875	14.60426406	23.34096016	16.75023437	29.04168828	27.86874688	35.32526719	13.96777656	21.4298125	-0.037201562	0.103335937	-0.151892187	-0.197210817	0.182795312	0.056017187	-2.846701082	-0.219078125	1.029803125	383	585	396	722	910	805	597	591	691	9.861832813	2.597640625	5.44780625	14.33971016	22.11316719	24.71310625	28.928525	6.23395625	11.24777187	0.16369375	-0.879423438	-0.285115625	-0.514396875	-3.298679687
308	379	309	591	575	599	495	553	417	12.59276797	14.63921094	23.25305	16.77099531	28.85108906	27.85658281	34.28942031	13.84919531	20.53273906	0.112145313	0.025648437	-0.114195313	-0.14746863	-0.005234375	-0.002871875	-2.428221394	-0.123632812	1.79239375	383	474	397	732	812	389	658	535	643	9.915684375	1.96005	5.418285938	14.47479531	21.41196797	17.07626719	30.19520156	5.871375	10.17032031	0.140390625	-0.2790375	-0.1900875	-0.504420312	-3.8031
309	377	305	607	564	606	520	552	424	12.7269375	14.59509219	23.13039219	16.97159531	29.01750078	28.18177422	35.34852109	13.81184219	20.90034531	-0.052632812	0.0684125	-0.03051875	-0.256282692	0.002442187	-0.045503125	-2.873637019	-0.154676563	1.445875	382	505	397	614	972	826	590	591	563	9.888124219	2.192484375	5.39463125	13.91854141	21.96652188	24.88092188	28.83026719	6.277549219	9.422310938	0.16328125	-0.472896875	-0.228476562	-0.078673437	-3.881773437
308	377	306	594	565	601	484	560	436	12.61627344	14.66035469	23.12695938	16.78966797	28.98551406	27.8275	34.34904141	13.85070312	21.12277891	0.0502625	0.027698437	-0.0768375	-0.304792067	0.093667188	0.008753125	-2.230049519	-0.152742187	1.251153125	383	622	394	652	763	383	637	538	767	9.904390625	2.624173438	5.400689844	14.3939625	21.1332875	16.37695625	30.10431094	5.90455625	11.42673594	0.18125625	-0.913871875	-0.172771875	-0.383889062	-4.2656625
308	384	308	599	569	600	592	554	423	12.63126641	14.73289297	23.29888984	17.09130156	28.86333594	27.9467	35.46638359	13.76181797	20.89280781	0.063484375	-0.03135625	-0.136554687	-0.289726442	0.39099375	-0.020909375	-2.938224519	-0.107264062	1.492346875	387	534	399	619	913	807	598	626	456	9.991664063	2.260894531	5.48368125	13.9019125	21.93204531	24.86518281	29.18666328	6.33889375	8.064748438	0.0753	-0.602934375	-0.28865625	-0.058492187	-4.324154687
308	377	301	609	602	601	538	562	436	12.62225781	14.57893281	23.00968125	16.90546563	28.78987656	27.88795625	34.8612	13.89277188	21.16273984	0.065365625	0.081475	0.057970312	-0.349690505	0.092370312	-0.0001625	-2.823907332	-0.172985938	1.225026562	383	515	398	684	849	389	657	547	779	9.908501563	2.212348437	5.4377875	15.50445	22.04129375	17.203525	30.25359531	5.906834375	11.96006719	0.159884375	-0.508478125	-0.236429687	-1.512889062	-5.83704375
309	379	307	587	571	600	468	564	424	12.69852813	14.58873125	23.33313438	13.29252188	29.03905	28.21141797	34.00673906	13.90400938	20.84005547	-0.00965625	0.036185937	-0.148890625	3.32932512	-0.031785938	-0.007601563	-1.870127644	-0.185151562	1.4822375	385	476	397	711	797	813	591	539	575	10.01919063	1.978726563	5.423165625	14.17771719	21.632125	24.9083375	29.08416875	5.907920313	9.45021875	0.067201562	-0.311928125	-0.222521875	-0.366926562	-6.203970312
309	377	308	625	551	599	503	554	428	12.64697031	14.61840313	23.16782812	17.11773281	29.19120156	28.03899219	34.95648594	13.8957875	20.94655391	0.062814063	0.055146875	-0.199298438	-0.379429567	-0.246595312	-0.0337875	-2.778212019	-0.159723438	1.371245312	385	583	396	640	857	387	641	590	433	9.943367188	2.522542188	5.433641406	14.12892109	22.14248438	17.04140156	30.15985156	6.110248438	7.940495313	0.107032812	-0.810509375	-0.238332813	-0.146692187	-6.3506625
311	376	303	596	487	601	595	548	435	12.81423906	14.63204766	23.11557344	16.87214688	29.26535781	27.94682031	35.21347969	13.80100391	21.16960781	-0.111153125	0.0583875	-0.063598438	-0.271595192	0.384682813	-0.03145625	-2.838363582	-0.0631375	1.196592187	351	473	399	702	788	626	594	618	811	9.229728125	1.956415625	5.462745312	14.37093906	21.85990078	23.53433828	29.31834844	6.335858594	12.35510313	0.844715625	-0.29718125	-0.26015	-0.551040625	-6.901703125
310	380	302	595	601	601	535	546	430	12.71522344	14.67544219	23.10896094	17.14644062	28.65100156	27.84713281	34.13798594	13.77252656	21.01704141	0.005203125	0.003846875	-0.039703125	-0.310063942	0.161573438	-0.020226563	-2.184677644	-0.025628125	1.344990625	333	584	395	731	810	815	658	554	665	9.030695313	2.573110937	5.4302625	14.49433906	21.43604453	24.31874531	30.44720469	5.946525	10.56367344	1.0336375	-0.845973437	-0.263873437	-0.705348437	-7.607051562
309	371	304	601	574	601	507	567	430	12.68460625	14.49521406	23.14828984	16.99588438	28.90968359	27.97545156	34.52777344	14.02554063	21.01268828	0.035098438	0.187390625	-0.127282813	-0.359009255	0.098564063	0.032964062	-2.411071394	-0.262846875	1.324389062	338	531	397	668	912	613	585	613	409	9.306973437	2.291548438	5.491134375	14.21870469	22.22355938	22.22726563	28.91842656	6.207839063	7.444642188	0.754504687	-0.593796875	-0.283515625	-0.445053125	-8.052104687
311	380	306	600	560	599	509	554	414	12.79557344	14.71493438	23.22955703	17.21282109	28.94765234	28.05241563	34.86869375	13.91498828	20.66579609	-0.080929687	-0.022951563	-0.1298375	-0.332915505	-0.014954687	-0.046479688	-2.588682332	-0.136290625	1.65704375	330	533	397	679	735	758	650	604	741	9.03129375	2.361551563	5.539328125	14.39806406	21.27119687	23.75627422	30.347825	6.123077344	11.84276719	1.063501563	-0.626182812	-0.26423125	-0.565298437	-8.617403125
309	378	304	606	565	598	540	559	414	12.62866406	14.61351406	23.26692734	16.74142031	29.13626719	27.80173125	35.27995	13.87382188	20.74522188	0.053715625	0.064745312	-0.1388375	-0.249415505	-0.080521875	0.00671875	-2.938529207	-0.161979687	1.552709375	350	534	395	670	778	582	586	496	398	9.681250781	2.3505375	5.494617188	14.33016563	22.0270125	21.49811719	29.04948672	5.524665625	7.365203125	0.386971875	-0.640929687	-0.310245312	-0.5600375	-9.177440625
312	374	305	619	563	600	538	559	431	12.85678984	14.57582891	23.15302031	17.13897656	29.16503281	27.88541719	35.21269766	13.934825	21.18231094	-0.108775	0.085384375	-0.10330625	-0.30349363	0.059739063	-0.026565625	-2.847546394	-0.124910938	1.170296875	319	530	394	620	792	698	657	629	436	8.851570312	2.375567187	5.493997656	14.02958906	22.03406875	23.18426484	30.5683375	6.338309375	8.914036719	1.220267188	-0.636173437	-0.260264062	-0.155825	-9.333265625
310	379	309	578	570	601	511	544	413	12.7158375	14.73255781	23.30479219	16.88149922	28.95652734	27.90176875	34.82182344	13.78511719	20.69663594	-0.008934375	0.020229687	-0.233146875	-0.310735817	0.177645313	-0.029659375	-2.521280769	-0.027046875	1.597096875	409	532	396	751	907	708	588	566	777	11.02034531	2.406389063	5.518822656	14.18094844	22.49742812	22.83251641	29.26555859	5.97308125	12.27650156	-0.9218125	-0.691751562	-0.309564063	-0.382467187	-9.715732812
310	377	306	578	571	601	502	563	440	12.61831328	14.60402188	23.24930078	17.14719219	28.81877031	27.74929375	34.80782266	13.86590156	21.41329063	0.073095312	0.072620312	-0.115426563	-0.390507692	0.08991875	-0.0286125	-2.515374519	-0.129401562	0.938771875	387	533	397	624	822	643	643	542	574	10.31385781	2.357278125	5.525725	13.99662578	22.31470938	22.59101719	30.42155312	5.84559375	9.803772656	-0.1878625	-0.613967187	-0.289489062	-0.006607812	-9.722340625
310	380	307	604	558	604	531	566	412	12.67297188	14.7585	23.29790625	16.86307266	28.99079297	27.84491563	35.11676406	13.886025	20.62041719	0.061860937	0.02601875	-0.131765625	-0.280940505	0.066434375	-0.049585938	-2.854087019	-0.1686875	1.675329687	383	532	397	726	866	743	588	602	612	10.1858875	2.354371875	5.5848	14.76115312	22.67765391	23.11769375	29.29549375	6.20358125	10.25685625	-0.093759375	-0.620878125	-0.337553125	-0.942271875	-10.6646125
310	379	308	628	567	602	551	546	437	12.800525	14.60757813	23.3635125	17.06103203	28.940125	27.90933828	35.33165	13.71901641	21.36736562	-0.076260937	0.037390625	-0.165679688	-0.27081238	0.172871875	-0.021823438	-2.997640144	-0.0469375	1.000857812	381	536	396	473	750	741	664	593	435	10.12105	2.369610156	5.52576875	12.58995938	22.13891563	23.06393906	30.66822891	6.107129688	8.0020625	-0.007190625	-0.620595312	-0.319325	1.147396875	-9.517215625
309	375	305	598	572	603	516	561	457	12.64709687	14.66967812	23.1381	16.70683359	28.96545859	27.96592031	34.7496625	13.83756406	21.5830875	0.076167188	0.088329687	-0.077521875	-0.229484255	0.043932812	-0.03488125	-2.588433894	-0.131610937	0.840954687	346	533	396	784	853	674	582	542	450	9.413746094	2.357203125	5.5946625	15.16228516	22.59337031	22.38392188	29.14831953	5.817375781	8.905644531	0.6907375	-0.620029687	-0.323571875	-1.25178125	-10.76899687
313	380	305	593	559	603	506	557	448	12.92730625	14.65588672	23.31401094	16.82846719	29.01594375	27.88906406	34.75261719	13.86174688	21.32955469	-0.223557812	-0.02053125	-0.0895125	-0.18445613	0.226679688	-0.003532813	-2.568290144	-0.126026563	1.0748125	397	532	395	458	790	664	642	660	732	10.5086125	2.347594531	5.533584375	12.36850938	22.31283828	22.61904609	30.52075547	6.359495312	11.98750703	-0.432715625	-0.602107812	-0.314785938	1.273504688	-9.495492187
309	381	307	592	568	603	539	559	425	12.53663125	14.70833125	23.19062813	16.80454297	28.78423125	28.20080625	35.18743594	13.75673281	20.80016719	0.18425	-0.015379688	-0.163892188	-0.163742067	0.096267188	-0.002567188	-2.931146394	-0.100720313	1.547679687	385	532	396	705	879	722	590	642	648	10.13621406	2.364866406	5.625942969	14.99471875	22.48302344	22.89393906	29.40184063	6.3005125	10.60198672	-0.03056875	-0.634595312	-0.3676375	-1.132482812	-10.627975
312	378	307	602	568	599	535	547	441	12.91230391	14.59976328	23.37932031	16.82734609	29.01946719	27.86305156	35.1083875	13.74670781	21.26439531	-0.196307812	0.052957812	-0.145760937	-0.26236238	0.191323438	0.006954687	-2.808643269	-0.012975	1.140595312	384	532	394	659	754	689	661	590	431	10.12496875	2.372235156	5.57295	14.89039688	21.07278594	22.65247656	30.70764375	6.097910156	8.05733125	-3.06E-02	-0.638021875	-0.38289375	-0.843467187	-11.47144219
311	377	308	620	567	601	519	558	431	12.53123594	14.59611719	23.22658906	16.77875547	28.94775625	27.79701719	34.86191094	13.82507813	20.91097188	0.15794375	0.070120312	-0.122104687	-0.167282692	0.101698438	-0.033825	-2.628807332	-0.131123438	1.44135625	384	531	399	695	805	443	590	572	493	10.046325	2.362242187	5.629992187	14.79677187	22.07997656	18.86144063	29.37812422	6.031154688	9.64330625	0.054909375	-0.631125	-0.359332812	-0.866178125	-12.33762031
311	364	306	598	567	602	510	545	428	12.78625	14.303825	23.29746953	17.29979219	29.00905	27.93571094	34.77329922	13.73867031	20.89817656	-0.106120312	0.35804375	-0.087014063	-0.401248317	0.133254688	-0.004184375	-2.601918269	-0.040848437	1.435240625	382	530	401	807	819	828	633	552	833	10.02670547	2.436017969	5.62925625	15.03491719	22.0006125	24.19074609	30.34363125	5.8651375	12.7876	0.068053125	-0.670325	-0.419020312	-1.143046875	-13.48066719
311	375	310	628	568	604	579	565	417	12.63004063	14.63606094	23.22519531	16.88613203	29.09871641	28.15669687	35.21041406	13.87473125	20.58315781	0.064471875	0.059164062	-0.187189063	-0.332878005	0.072570312	-0.051392188	-2.839476082	-0.175554687	1.689245312	383	530	397	669	851	370	591	592	663	9.995345313	2.390246875	5.692546875	14.75616875	22.03523281	15.77095781	29.42546875	6.050460156	10.89777656	0.109059375	-0.669142187	-0.432092187	-0.860385937	-14.34105312
312	383	307	626	561	559	558	562	443	12.84670234	14.74455625	23.45657031	17.06715391	29.09889375	27.51681719	35.13202031	13.84798984	21.33346719	-0.110326563	-0.069151563	-0.176740625	-0.24223113	0.120364063	0.25985625	-2.931905769	-0.135659375	1.036667187	378	533	398	507	322	801	652	634	614	9.828155469	2.416804688	5.598377344	13.17222344	12.57368047	24.78711094	30.59455859	6.231508594	10.30641484	0.265664063	-0.672875	-0.391820313	0.618059375	-13.72299375
309	374	301	619	569	643	486	540	426	12.6401625	14.51224609	23.00626719	16.8624875	28.95792969	28.11450781	34.16909062	13.62916953	20.82149844	0.148940625	0.13665	0.0241375	-0.22924363	0.033840625	-0.266842188	-2.026894832	0.04671875	1.534770312	351	528	398	810	220	375	594	584	402	9.284603125	2.360922656	5.595199219	15.20040156	0.756603906	16.55682187	29.37891875	6.059467187	7.599233594	0.82123125	-0.638728125	-0.404440625	-1.343425	-15.06641875
309	378	302	616	559	605	488	546	451	12.79573906	14.71790625	23.18611406	17.28985078	29.13731875	27.83553906	34.57074688	13.65221563	21.51255469	-0.078642187	0.025365625	-0.009823438	-0.428165505	0.05206875	0.022204687	-2.352052644	0.0130625	0.943745312	343	533	396	496	242	822	643	583	835	9.271492188	2.395660938	5.633557031	13.21793828	14.07870625	25.19581641	30.56941562	5.994060938	13.09805625	0.849123438	-0.660064062	-0.411717187	0.665240625	-14.40117812
311	372	308	615	576	602	584	557	447	12.67187969	14.50335625	23.33523281	17.02315	29.10908359	27.99917031	35.06027109	13.77703594	21.29968281	0.059457812	0.150898437	-0.187859375	-0.44630613	0.080560937	-0.011790625	-2.698001082	-0.120292187	1.154989062	387	527	397	583	213	376	587	544	666	10.34266875	2.393784375	5.68710625	15.16230469	0.609248437	16.93497188	29.2840875	5.75369375	11.05231484	-0.191814062	-0.665225	-0.428440625	-1.314146875	-15.715325
313	380	306	609	565	601	557	545	435	12.96727187	14.66691953	23.27592422	17.17085	28.96955469	27.86002813	34.97349688	13.71155625	20.95046406	-0.200017187	0.01405625	-0.112829687	-0.455790505	0.102592188	0.014675	-2.929605769	-0.085084375	1.405289062	400	535	397	852	239	814	647	549	578	10.48086719	2.399504688	5.535096875	15.16089531	14.69145938	25.2302125	30.68516562	5.844010938	10.00150938	-0.336304687	-0.669275	-0.365478125	-1.154059375	-16.86938437
309	380	302	617	562	606	468	552	419	12.61915156	14.69917187	23.14188984	17.16402969	29.04833047	27.97700078	33.82281563	13.73229766	20.64894219	0.1426	-0.00618125	0.005303125	-0.501465505	0.121603125	-0.021176563	-1.693974519	-0.08809375	1.669342187	382	533	397	682	232	377	585	573	546	10.09347187	2.39501875	5.633634375	14.98064375	0.5348875	17.01502344	29.40223906	5.920567188	9.556982813	0.065895313	-0.672046875	-0.443351563	-0.918526562	-17.78791094
311	379	304	611	567	601	489	561	411	12.81034219	14.79526719	23.26151094	17.23615313	28.83993281	27.843725	34.56484375	13.73890469	20.54723125	-0.090289062	-0.039157813	-0.046475	-0.376317067	0.0423	-0.021170313	-2.494257332	-0.11808125	1.741084375	381	528	400	781	233	756	638	570	674	10.11790469	2.421795313	5.683533594	15.25300469	14.39374375	25.15808125	30.61027969	5.963532031	11.07075781	0.048765625	-0.684107812	-0.450271875	-1.22754375	-19.01545469
309	383	306	616	563	605	593	550	505	12.62503281	14.73212969	23.16546562	17.05988594	28.97746719	27.92771094	35.81333438	13.70544453	22.66784531	0.111614063	-0.081515625	-0.132609375	-0.46263113	0.179140625	-0.0230125	-3.464083894	-0.022846875	-0.124989063	383	530	395	731	238	380	595	568	501	10.01097813	2.389670312	5.608148437	14.99365625	0.484835156	17.67086562	29.63855	5.931899219	8.898515625	0.12480625	-0.6769	-0.4257625	-0.990723438	-20.00617812
307	377	305	610	561	604	543	556	561	12.67197812	14.63608438	23.27585625	17.23809141	28.90390781	28.15135781	34.97628438	13.77942109	23.13494375	0.050745313	0.02810625	-0.112285938	-0.362882692	0.046039062	-0.049223438	-2.830672957	-0.101873437	-0.398353125	383	528	395	736	227	825	666	596	415	10.14550938	2.43080625	5.623120313	15.25427969	14.13975	25.38337656	30.82942109	6.079148437	8.187685938	0.016301563	-0.676395312	-0.431454687	-1.191342188	-21.19752031
310	377	305	612	572	599	477	553	474	12.78372734	14.62803906	23.13828281	17.17719922	29.09236797	27.83927813	34.25303281	13.68209375	21.33366328	-0.045904687	0.053748437	-0.0985625	-0.505028005	0.222460938	-0.009370313	-2.039299519	-0.071378125	1.221554687	383	531	397	751	871	382	586	581	723	10.04607344	2.350796875	5.723023438	14.79962656	21.7820875	17.80136016	29.42955703	6.025914063	12.19520937	0.112078125	-0.643259375	-0.527504688	-0.784398438	-21.98191875
312	382	307	612	574	602	560	545	406	12.84877109	14.76411797	23.45590313	17.24838906	28.87520234	27.90553438	35.47641953	13.6403875	19.84217031	-0.112651562	-0.036001563	-0.163323438	-0.33774988	0.003445312	-0.027275	-3.248076082	-0.033370312	2.447746875	383	526	397	702	932	824	642	556	628	10.11387187	2.396982031	5.628964062	15.32480391	21.45376641	25.58549531	30.71130313	5.866010156	10.72159766	0.038254688	-0.652351562	-0.47864375	-1.266728125	-23.24864687
310	376	312	612	556	598	557	548	415	12.76817734	14.72435078	23.28698594	17.16835391	29.00777969	27.85440547	35.24293125	13.62593438	20.33543594	-0.043546875	0.012807812	-0.249096875	-0.496470192	1.103015625	-0.033985938	-3.006640144	-0.029345313	1.982682812	382	526	399	628	896	376	594	595	403	10.08237891	2.408453125	5.728742188	14.96209688	21.529625	17.58312891	29.64468125	6.04785625	7.861273437	0.061573438	-0.70663125	-0.524957813	-0.774079687	-24.02272656
310	379	305	614	581	603	478	540	435	12.73709141	14.73672344	23.24325938	17.43306719	28.00053594	28.02989219	33.93952969	13.63505938	20.919125	0.004279688	-0.019921875	-0.078160938	-0.542567067	-0.056995313	-0.07946875	-1.932808894	-0.0443375	1.48758125	380	535	399	790	876	863	652	580	676	10.01662109	2.444123438	5.74599375	15.40321172	21.25135391	25.71663594	30.752125	5.972182031	12.11236641	0.111521875	-0.723146875	-0.53494375	-1.400614063	-25.42334062
310	379	309	615	562	602	506	552	428	12.72694922	14.71160937	23.25230156	17.19049219	29.06571875	28.15214688	34.9306125	13.80765312	20.72319219	-0.049164062	-0.015015625	-0.138609375	-0.550326442	-0.112607813	-0.010346875	-2.692322957	-0.159464062	1.65775	388	526	398	725	836	385	591	580	552	10.11334141	2.406129687	5.648464844	15.02085156	22.0815875	17.76131563	29.58407969	5.982323438	9.963208594	0.022635938	-0.69358125	-0.449360937	-0.945725	-26.36906562
311	355	307	605	535	604	597	563	420	12.75710313	14.16223906	23.41114844	17.49337031	29.23215469	27.88024531	35.82967969	13.83018594	20.60548125	-0.06055	0.540257812	-0.163915625	-0.617979567	-0.214820312	-0.084509375	-3.421413582	-0.116442188	1.69275	371	533	394	720	774	843	647	534	509	9.81443125	2.453028125	5.727932813	15.21234922	22.02862578	25.64187656	30.73059531	5.756421875	9.6773375	0.325107813	-0.719076562	-0.471098437	-1.093614063	-27.46267969
312	377	308	601	474	604	543	558	463	12.86332578	14.74450781	23.15852187	17.2525875	29.22230547	27.86166328	34.95246875	13.72472734	21.68873281	-0.120329687	-0.028820313	-0.095765625	-0.580923317	0.410401563	-0.053626563	-2.832280769	-0.10029375	0.822840625	380	529	395	624	719	387	588	529	440	10.0700125	2.436809375	5.6594125	14.46517734	22.81981563	18.46989844	29.73807812	5.76424375	8.7614875	0.08378125	-0.715315625	-0.522254688	-0.308798438	-27.77147812
311	380	308	609	596	604	499	556	426	12.84970938	14.7333625	23.41950859	17.42931719	28.65828906	27.87213125	34.45233906	13.77585078	20.62894531	-0.029989063	-0.014292188	-0.112417188	-0.570435817	0.392704688	-0.095090625	-2.358852644	-0.10038125	1.688628125	381	529	397	748	601	863	664	634	410	9.9943875	2.412451563	5.71243125	15.31199609	22.52123438	25.81957344	30.92507656	6.277728125	8.626373438	0.162659375	-0.678198437	-0.49350625	-1.3868375	-29.15831562
309	380	304	614	581	604	517	552	428	12.7732	14.72918906	23.0647125	17.19371641	28.69921094	27.87657969	34.86800313	13.70737969	20.81599688	-0.011675	0.003710937	-0.075329688	-0.565509255	0.18976875	-0.074021875	-2.687626082	-0.060448437	1.498973437	379	529	396	760	1006	738	578	633	528	9.934589063	2.449026562	5.667747656	15.433825	22.61783828	24.30083047	29.42070859	6.225598438	10.86295781	0.198809375	-0.718190625	-0.518229687	-1.456885937	-30.61520156
313	379	307	610	567	604	568	544	409	12.98072031	14.76411094	23.35155156	17.35129063	28.95042187	27.94141953	35.42838359	13.62826797	20.29907813	-0.230548437	-0.030398438	-0.146420313	-0.457295192	0.322864063	-0.03910625	-3.163437019	-0.011623437	1.922060937	380	531	396	664	854	746	651	605	514	9.992217969	2.474920312	5.718142188	15.18760313	22.49162891	24.51328203	30.82260156	6.092129688	10.33930859	0.1430875	-0.745125	-0.507973438	-1.085565625	-31.70076719
312	349	307	608	577	601	551	564	413	12.77748359	13.94076719	23.16280469	17.07539766	28.89266406	28.14739531	35.08497344	13.82101094	20.61024219	-0.017425	0.676303125	-0.104632812	-0.46072488	0.140882813	-0.015959375	-2.884858894	-0.16380625	1.669745312	382	529	398	638	930	693	585	553	540	10.10832422	2.429520313	5.750048437	14.99947266	22.90867969	23.7855625	29.62165312	5.865239062	10.68776797	0.080189063	-0.729014063	-0.5668375	-0.964978125	-32.66574531
309	383	307	609	564	601	516	555	425	12.77145156	14.89337031	23.30020937	17.3031375	28.99452891	28.01690781	34.64291484	13.71603594	20.93618906	-0.015454687	-0.138875	-0.13098125	-0.420035817	0.3595375	-0.050270313	-2.494516707	-0.0738375	1.3273	384	524	394	765	813	670	663	608	530	10.04735156	2.448582031	5.683671875	15.37965312	22.7659	23.60567969	30.90601094	6.13535	10.49788516	0.126659375	-0.741385937	-0.472846875	-1.375442187	-34.0411875
311	378	308	613	583	604	516	551	416	12.72631094	14.73190391	23.22923672	17.17512344	28.87344063	27.79488281	34.791925	13.74497031	20.71196172	0.02731875	-0.021185938	-0.121804688	-0.495128005	0.000803125	-0.059160938	-2.599813582	-0.06685625	1.569303125	383	528	395	803	876	710	585	574	536	10.09131719	2.406682812	5.77485	15.50382969	22.95574766	23.69241172	29.60294219	5.928732031	10.59836016	0.076154688	-0.722335937	-0.556723437	-1.5362	-35.5773875
314	375	305	612	556	601	582	556	411	13.03149922	14.70081875	23.26648281	17.49535469	29.19222109	27.99585781	35.48095938	13.71964063	20.65088281	-0.250103125	0.016640625	-0.115729688	-0.677978005	-0.07416875	-0.040334375	-3.202855769	-0.02446875	1.614554687	335	528	395	740	778	687	644	694	531	8.891479688	2.472371875	5.678392188	15.35136016	22.74745625	23.61386094	30.72599609	6.513477344	10.5002375	1.254704688	-0.73489375	-0.5088375	-1.322257812	-36.89964531
310	386	306	616	567	598	485	547	434	12.74377734	14.87204844	23.15024297	17.14890313	29.22089688	27.97874688	33.94789844	13.7137875	21.30682656	0.051278125	-0.126071875	-0.108714063	-0.54584988	0.029145313	-0.017954688	-1.935779207	-0.055034375	1.01556875	402	527	397	734	913	718	589	558	544	10.54082031	2.4547125	5.83305625	15.52910625	23.40044219	23.75466719	29.71851719	5.834503906	10.72280391	-0.4415	-0.711176562	-0.570598437	-1.3858875	-38.28553281
309	370	306	614	566	608	535	569	413	12.74255781	14.57963672	23.30544922	17.552375	29.07371563	27.98250234	35.13548906	13.77808906	20.64494219	-0.016773438	0.124353125	-0.111392188	-0.606429567	0.269759375	-0.048790625	-2.952705769	-0.156804687	1.60510625	388	528	396	712	295	726	652	592	540	10.09791484	2.4794125	5.736427344	15.66551328	11.41332344	23.77958125	30.89367188	6.0802875	10.67726484	0.030754688	-0.737440625	-0.555415625	-1.611628125	-39.89716094
310	380	305	605	582	603	481	558	459	12.81052813	14.8125125	23.07101406	17.55951875	28.91249063	27.95190469	34.03839375	13.77362969	21.89152813	-0.075725	-0.0710125	-0.093026562	-0.59053113	0.234809375	-0.07383125	-2.023890144	-0.137317187	0.559939062	388	525	398	675	215	681	589	592	543	10.105875	2.483809375	5.775148438	15.38023125	0.794189063	23.33006875	29.70074531	6.085861719	10.65066094	0.004228125	-0.748010937	-0.5404625	-1.406173437	-41.30333437
312	382	308	614	560	603	585	572	430	12.90061563	14.80397422	23.42669141	17.34396953	28.82493203	27.98402656	35.67781875	13.84881641	20.93896016	-0.159403125	-0.079270313	-0.148685938	-0.616213942	0.147103125	-0.00431875	-3.374613582	-0.218084375	1.363326562	381	529	395	726	249	648	641	541	459	9.988148437	2.482289063	5.732839063	15.57211562	14.58584844	23.20182656	30.72629375	5.805339063	9.452757813	0.1276875	-0.763179687	-0.531275	-1.562273437	-42.86560781
310	378	309	611	579	601	545	561	426	12.78242891	14.7482375	23.11744844	17.51977969	29.01179687	28.02507813	34.86612656	13.74343281	20.91792734	-0.00915625	-0.020503125	-0.096879688	-0.544348317	0.207729687	-0.046328125	-2.796146394	-0.1261125	1.375203125	383	525	394	650	219	386	589	639	778	10.04525625	2.4768	5.785134375	14.95550078	0.214785937	17.71443047	29.7673875	6.308909375	13.23760703	0.105196875	-0.754682812	-0.5407375	-0.880353125	-43.74596094
311	380	306	607	573	600	478	558	609	12.89415313	14.77826172	23.31784297	17.60111563	28.93729844	27.98544063	34.03452422	13.72956563	24.0635625	-0.156960937	-0.03736875	-0.092492188	-0.670978005	0.1644875	-0.055646875	-1.979613582	-0.100582812	-1.319871875	383	528	396	686	232	771	653	553	501	10.01109375	2.484705469	5.795439063	15.54009531	17.91123828	24.88440781	30.94790625	5.806035937	9.613007812	0.11538125	-0.76521875	-0.590273438	-1.627742187	-45.37370312
311	382	306	611	568	602	555	562	625	12.87032656	14.84002344	23.10876328	17.24042344	29.01758906	28.14817891	35.15548125	13.69651953	23.86775938	-0.1294375	-0.077078125	-0.081334375	-0.534303005	0.34709375	-0.024785938	-2.916685457	-0.0574	-1.032098438	385	528	395	710	1023	372	583	658	581	9.949254687	2.525088281	5.7630125	15.29970625	22.70259063	17.15386094	29.58841094	6.350385156	11.25573594	0.181640625	-0.769967187	-0.594975	-1.375773437	-46.74947656
311	379	304	608	583	605	558	564	468	12.782925	14.7289	23.18561953	17.69341953	28.73797969	28.018475	34.68179844	13.74935703	21.00719531	-0.077629688	-0.0123125	-0.038323438	-0.713442067	0.393057812	-0.087126563	-2.509551082	-0.096629687	1.5209625	333	525	396	709	885	830	657	587	431	8.820890625	2.511670313	5.767423438	15.54983906	22.86346094	25.50271094	30.98322187	6.09050625	8.801807812	1.3128875	-0.75984375	-0.558	-1.576376562	-48.32585312
310	378	310	609	581	597	485	567	513	12.78781094	14.7143	23.24072656	17.27226563	28.72892812	27.82008437	33.99105938	13.63631094	21.86138125	-0.042146875	-0.01160625	-0.187421875	-0.544232692	-0.007901563	-0.0219125	-2.057113582	-0.00875625	0.757684375	402	524	395	733	701	369	584	596	440	10.570425	2.517998437	5.738278125	15.55708906	22.2919	17.39849219	29.79139844	6.203255469	9.603140625	-0.44620625	-0.773721875	-0.581215625	-1.696204687	-50.02205781
312	378	309	611	530	606	549	560	537	12.89470703	14.69739922	23.42014688	17.33008281	29.13660625	27.85407578	34.76646719	13.73062266	22.00492344	-0.160320312	0.000745312	-0.136989063	-0.57186863	-0.154065625	-0.0567125	-2.504037019	-0.011790625	0.684546875	385	527	395	712	965	577	664	531	533	10.05941875	2.546204687	5.812340625	15.49590156	23.08350938	24.33918125	31.15388203	5.760354687	11.02030625	0.090310938	-0.78409375	-0.59924375	-1.579423437	-51.60148125
313	378	306	618	473	604	506	561	527	12.93119063	14.75418906	23.07666016	17.58966094	29.24409219	27.97939531	33.66085625	13.63751406	21.80962187	-0.179665625	-0.0242	-0.05850625	-0.649313942	0.32743125	-0.04780625	-1.748360457	-0.015260937	0.885909375	385	527	393	596	672	827	586	605	486	10.02578906	2.531190625	5.814976563	15.13994375	22.40198437	25.04831563	29.66673281	6.181232812	10.20114531	0.117235938	-0.776545312	-0.653557812	-1.26123125	-52.8627125
312	377	310	603	602	606	523	558	415	12.888025	14.6522625	23.47635703	17.21320156	28.91356484	28.14323984	34.15762812	13.67850312	19.40875781	-0.150567187	0.091395312	-0.169321875	-0.51488738	0.268492187	-0.069625	-2.087357332	-0.025995312	2.924654687	381	526	392	746	868	715	306	625	531	9.928557812	2.49815	5.761030469	15.56380313	23.11859063	24.62546563	15.29810469	6.205973437	11.03683437	0.18486875	-0.772621875	-0.539148437	-1.7279875	-54.5907
311	380	307	613	579	599	572	574	413	12.81430625	14.68806172	23.10771094	17.63114531	28.96324063	27.80292656	34.58673359	13.87499453	19.89420156	-0.055153125	0.001860937	-0.09548125	-0.651204567	0.399520312	-0.039121875	-2.365162019	-0.195242187	2.435710937	386	529	395	630	392	735	626	494	559	10.08584062	2.544648437	5.83799375	15.33609609	18.2533125	24.56144844	32.63078047	5.51383125	11.2703375	0.051832813	-0.814673437	-0.6661125	-1.40903125	-55.99973125
312	383	304	614	577	605	517	577	418	12.81618359	14.81101719	23.24976406	17.49516641	28.71620781	28.01284531	33.72366562	13.80631406	20.11396016	-0.093115625	-0.059659375	-0.04211875	-0.545545192	0.1882125	-0.07515625	-1.746449519	-0.145609375	2.212398437	381	523	277	668	903	682	341	620	545	10.00588281	2.521114063	4.37866875	15.28702812	23.21486875	23.89682031	18.84252813	6.246442188	10.99897187	0.144040625	-0.789746875	0.981309375	-1.574015625	-57.57374687
310	376	304	617	569	602	507	562	471	12.81066094	14.65277109	23.04659219	17.36479688	29.01378906	27.97889219	34.2789375	13.75341328	21.4858625	-0.0485625	0.064278125	-0.074567188	-0.624490505	0.196276562	-0.048229688	-2.262746394	-0.072692187	1.070320312	382	527	653	681	667	660	622	536	432	10.02664531	2.581828125	8.580423437	15.25854219	22.47661406	23.70510625	32.88095156	5.843946875	9.172866406	0.140209375	-0.82835625	-3.401329688	-1.3495625	-58.92330937
312	378	308	610	576	601	531	555	572	12.77651484	14.70300781	23.3047375	17.70571328	28.79703516	27.94424531	34.32107188	13.64751563	22.87703438	-0.065615625	0.001901562	-0.098345312	-0.674796755	0.367728125	-0.032504688	-2.093907332	-0.037395312	-0.163790625	379	530	479	702	923	752	689	585	741	9.905453125	2.581139844	6.51895	15.57511641	23.35742031	24.51595625	32.25017188	6.012707813	13.36929844	0.252596875	-0.814439062	-1.338320313	-1.751126562	-60.67443594
310	376	311	613	577	600	519	571	422	12.77816641	14.67425391	23.26090469	17.21515625	28.89302344	27.91947656	33.79879219	13.8001875	19.90634453	-0.014260937	0.054239062	-0.211275	-0.534488942	0.16443125	-0.017665625	-1.770227644	-0.196104687	2.42690625	369	525	421	725	649	611	586	625	446	9.5854125	2.516021875	5.918289063	15.47006562	22.36579688	23.21906406	30.66511172	6.229710937	9.211492969	0.560929688	-0.776610937	-0.766990625	-1.611228125	-62.28566406
311	378	303	604	576	605	518	574	606	13.00337656	14.70039531	23.19721094	17.56152422	29.02131406	27.96703906	34.02476406	13.79101875	23.31746719	-0.237260937	0.053223437	-0.03328125	-0.551778005	0.05228125	-0.059803125	-1.940299519	-0.173332812	-0.57705	318	525	413	599	884	487	649	572	785	8.6717625	2.602257812	5.950196875	14.83662187	23.29225469	21.69692969	31.60212188	5.961814844	13.65692813	1.479620313	-0.832770312	-0.725125	-0.78901875	-63.07468281
313	378	309	593	568	602	509	565	536	12.9241375	14.79583281	23.17585156	17.32477187	29.21793594	27.86768438	33.68814844	13.66969531	21.82022813	-0.130365625	-0.017178125	-0.17875	-0.617663942	0.01571875	-0.039001563	-1.715626082	-0.04891875	0.821890625	408	524	404	832	744	829	596	550	552	10.84294062	2.558727344	5.809275	15.69004297	23.10854297	24.78569219	30.67468594	5.852826562	10.58600938	-0.717848437	-0.779125	-0.659653125	-1.969520312	-65.04420312
312	375	307	615	564	607	526	571	427	12.93273672	14.64236563	23.32647813	17.71961875	29.18578906	28.13963438	34.09519844	13.82623125	19.80734688	-0.140160938	0.100832812	-0.210060938	-0.717163942	0.19381875	-0.082001563	-1.970974519	-0.181545312	2.567039062	386	525	403	695	912	363	662	622	752	10.15016328	2.565959375	5.872654688	15.61549063	23.61155	16.93883594	31.45934766	6.159296875	13.02152188	0.013759375	-0.819542187	-0.678292188	-1.763728125	-66.80793125
315	379	307	621	577	597	529	565	403	13.11810156	14.81766719	23.17214531	17.40714063	29.024	27.94677031	34.27676875	13.73180781	19.46373438	-0.325276562	-0.086815625	-0.15749375	-0.688203005	0.23565	-0.013557813	-2.058894832	-0.089657812	2.787242187	384	525	399	639	326	777	584	555	659	10.09904297	2.5554375	5.852407812	15.43083906	15.11715781	25.65591719	30.12422344	5.930690625	11.62568438	0.071490625	-0.795103125	-0.711192188	-1.590367187	-68.39829844
310	380	310	614	579	604	495	570	420	12.68539141	14.77106328	23.36412344	17.55396484	29.00926719	28.01403906	34.11473125	13.79312188	20.23301484	0.095678125	-0.019414063	-0.23569375	-0.682092067	0.325501562	-0.053498438	-1.989816707	-0.159464062	2.096115625	385	529	398	688	245	345	616	517	432	10.09207188	2.590382813	5.855453906	15.76521484	3.97383125	16.07174531	30.93334609	5.67165	8.729558594	0.113620313	-0.838067187	-0.62115	-1.90505	-70.30334844
312	378	307	612	574	604	531	576	415	12.91699219	14.75105938	23.31915	17.26828516	28.76312813	27.91900078	34.47435625	13.76507422	20.16709063	-0.163073437	-0.019464063	-0.191415625	-0.607221755	0.172015625	-0.071696875	-2.114029207	-0.15938125	2.10868125	384	522	399	745	228	824	601	671	482	10.12389141	2.549803906	5.869884375	15.74216406	3.116419531	25.90603438	30.3760875	6.45496875	10.3501625	0.060735938	-0.822421875	-0.704259375	-1.92626875	-72.22961719
313	378	308	612	572	602	508	571	416	12.89413438	14.69500391	23.31146719	17.66387891	28.90019297	28.15507891	33.62882422	13.77890937	20.43518203	-0.160628125	0.020592187	-0.2133125	-0.649782692	0.157545312	-0.099654688	-1.622016707	-0.194296875	1.850396875	382	526	392	733	210	372	673	573	456	9.962654687	2.52866875	5.798366406	15.71318594	3.800503125	18.23600313	31.45010156	5.93901875	9.729985937	0.1868	-0.813890625	-0.581509375	-1.83330625	-74.06292344
313	376	307	611	565	608	507	566	415	12.97426875	14.72228516	23.18485	17.29642188	28.90013906	28.01267734	34.44027969	13.7804625	20.41749219	-0.2205375	0.046714062	-0.180842188	-0.627632692	0.189240625	-0.132848438	-2.225337019	-0.121573437	1.80734375	331	528	393	778	109	823	583	632	845	8.911303125	2.583626563	5.819923437	15.57405938	0.726039062	26.0157125	29.77576875	6.198267188	14.12234063	1.21715	-0.849932812	-0.658621875	-1.740898437	-75.80382187
312	373	304	610	570	593	524	562	415	12.85536406	14.59386719	23.17158516	17.62446875	28.95451484	27.81790469	34.24906953	13.70965859	20.52158906	-0.126126562	0.089542187	-0.139810937	-0.702526442	0.343907812	-0.01113125	-2.014033894	-0.110809375	1.7202125	346	523	393	698	145	720	404	551	607	9.537303906	2.6070375	5.857734375	15.83292734	2.088079687	24.76382344	24.29816953	5.894634375	11.32743906	0.563792188	-0.847114062	-0.66450625	-1.888815625	-77.6926375
313	376	308	615	576	604	537	586	408	12.96746094	14.72477969	23.26335859	17.38936406	28.78133437	27.91592813	34.08203594	13.90430078	20.4052875	-0.2193125	0.001767187	-0.2270375	-0.654360817	0.258032812	-0.063373438	-1.921621394	-0.2646	1.791790625	350	521	395	685	227	715	649	627	549	9.451297656	2.575964062	5.897653125	15.83285	12.51111719	24.88571719	32.16670469	6.288635938	10.70570313	0.711428125	-0.828904687	-0.733685938	-1.928328125	-79.62096562
311	381	308	607	577	610	512	582	437	12.83392031	14.71406094	23.25177031	17.68058281	28.87494375	28.03473984	33.77113984	13.81403828	21.29192344	-0.045923437	-0.039148438	-0.247701563	-0.689942067	0.3551875	-0.097234375	-1.690566707	-0.227878125	1.048428125	329	522	396	717	236	394	685	575	429	9.194125	2.611436719	5.887378906	15.58671875	1.777153906	19.15933516	31.60958437	6.034454688	8.988532813	0.941509375	-0.846129687	-0.753726563	-1.658264062	-81.27922969
311	378	304	613	581	606	531	588	404	12.90315625	14.72696328	23.15846797	17.28077969	28.86622969	28.18988047	34.24240312	13.87890391	20.30685625	-0.154042187	0.042710937	-0.172046875	-0.546495192	0.369657812	-0.082440625	-1.985165144	-0.300792187	1.882884375	354	524	396	615	200	543	592	574	838	9.843838281	2.556639063	5.841789844	15.61443906	1.935559375	23.90787813	30.27017187	6.078289063	14.04877266	0.285145313	-0.817870312	-0.708792188	-1.65670625	-82.93593594
313	382	307	609	583	599	504	554	433	12.94447656	14.76545547	23.30616563	17.48036406	28.77958125	27.73708438	33.75604844	13.57565156	21.27328438	-0.234878125	-0.00400625	-0.262521875	-0.500370192	0.103698437	-0.041904688	-1.551188582	0.023710938	1.011990625	405	524	393	714	149	844	902	557	495	10.76521094	2.567771094	5.897203125	15.45614141	12.0203625	25.35526797	32.62178438	5.95716875	9.904617187	-0.595667187	-0.828217187	-0.731942188	-1.569667187	-84.50560312
313	378	306	617	566	604	540	569	432	13.04295313	14.73300469	23.12181172	17.30811719	29.01133438	28.10941172	34.84962188	13.75977031	21.08696562	-0.24409375	0.04786875	-0.232107812	-0.59770613	0.277496875	-0.102934375	-2.656541707	-0.173203125	1.175178125	385	525	390	664	698	723	686	612	783	10.26065781	2.62878125	5.80163125	15.78170078	23.26276328	24.57183437	32.19452031	6.167563281	13.50439531	-0.059360937	-0.877448437	-0.710940625	-1.83086875	-86.33647187
312	378	305	606	574	593	491	583	413	12.88670625	14.67681406	23.20670469	17.46450781	28.90553984	27.88947344	34.15568594	13.9214	20.68890313	-0.15029375	0.073564062	-0.225317188	-0.49374988	0.383942187	0.011223437	-1.913588582	-0.268215625	1.548129687	381	526	391	624	869	705	588	572	657	10.08324844	2.599934375	5.91976875	15.59398516	22.471775	24.4224375	30.90721953	6.028336719	11.94556094	0.087257813	-0.874890625	-0.789773438	-1.64908125	-87.98555312
313	370	308	618	587	612	579	576	433	12.91272969	14.52261484	23.23763906	17.51694609	28.69197188	27.98580313	35.57386094	13.81463516	21.25553438	-0.1712125	0.180620312	-0.300815625	-0.75152488	0.300789062	-0.123815625	-3.095712019	-0.178401562	1.0590875	386	522	388	734	915	689	660	582	648	10.17507656	2.583453125	5.828601562	15.75077344	22.48703125	24.15026094	31.88797344	6.048846875	11.836025	0.032946875	-0.874217187	-0.763145313	-1.891232812	-89.87678594
313	380	310	607	577	602	524	563	409	12.98899688	14.81193516	23.38560391	17.7180125	28.89155156	27.82871953	34.63052578	13.75326094	20.58608438	-0.262603125	-0.0158125	-0.34169375	-0.724621755	0.227734375	-0.020309375	-2.308257332	-0.110557812	1.627626562	382	524	389	715	865	412	591	552	401	10.11625781	2.629905469	5.984228125	15.88600625	22.83397188	20.12872734	30.71725313	5.891200781	8.251359375	0.06900625	-0.893923438	-0.764245313	-1.834625	-91.71141094
316	381	313	616	570	605	502	570	447	13.19042891	14.80222813	23.37459219	17.78223359	28.98244687	27.93570781	34.40905156	13.80231016	21.63577656	-0.396025	-0.010420313	-0.3710125	-0.844638942	0.188107812	-0.082078125	-2.159588582	-0.196260937	0.731421875	384	518	391	604	854	851	661	607	450	10.09277031	2.607722656	5.888690625	15.06993984	22.44908203	25.63601094	31.7578	6.199184375	10.09069922	0.098854688	-0.868554687	-0.785065625	-1.161740625	-92.87315156
313	374	311	608	577	599	559	660	444	12.83692188	14.72287969	23.31221094	17.37933594	29.01051719	27.96496875	35.01476094	14.31556094	21.33172344	-0.066110937	0.077432812	-0.340642187	-0.704290505	0.249998437	-0.05031875	-2.558057332	-0.69311875	0.970529687	389	531	395	847	820	376	586	563	415	10.21971719	2.645290625	6.042978125	15.85119219	22.98358672	17.99401875	30.37145938	5.963175	9.228685938	-0.003817187	-0.915764062	-0.836632813	-2.0634125	-94.93656406
316	378	313	609	568	605	552	612	433	13.20540547	14.73617578	23.35885469	17.86402344	28.9127	27.96672656	34.33006484	13.96032188	21.08961406	-0.40429375	0.03365625	-0.41398125	-0.80448113	0.257028125	-0.09881875	-2.074824519	-0.381642187	1.218659375	383	520	391	724	758	801	653	562	539	10.01480313	2.597978125	5.874153125	15.99284531	22.38868984	25.67752344	31.61209688	5.896489844	11.84042969	0.18548125	-0.876640625	-0.812092188	-2.120054687	-97.05661875
313	377	306	612	580	595	495	578	438	12.92255156	14.75401406	23.07107813	17.43545938	28.90255391	27.90682188	33.54420156	13.83724141	21.21670469	-0.162304687	0.03065625	-0.185614063	-0.758996755	0.2483625	-0.053878125	-1.565633894	-0.175242187	1.09455625	354	528	393	716	875	382	590	578	516	9.512515625	2.611346875	5.987264063	16.00684531	23.27187031	18.04755703	30.4392625	6.087338281	10.88894844	0.670126563	-0.897034375	-0.801829688	-2.139101562	-99.19572031
312	377	310	610	587	607	588	608	432	12.84729688	14.67026094	23.27163594	17.92482031	28.96674219	27.9959625	34.9178375	14.06812031	20.99716172	-0.11340625	0.021725	-0.348892187	-0.89281238	0.257123437	-0.096698438	-2.575297957	-0.417295312	1.287175	405	519	393	770	748	829	667	553	432	10.525825	2.621523437	5.945757812	15.84036562	22.59498672	26.01615	31.66112656	5.982819531	9.679414062	-0.343754687	-0.909292187	-0.823834375	-1.900996875	-101.0967172
312	383	303	592	567	603	540	563	416	12.93508984	14.82601563	23.16886719	17.31043359	28.89745937	27.90983125	34.04515469	13.68508281	20.61727656	-0.1787875	-0.04623125	-0.147501562	-0.632785817	0.196335937	-0.033628125	-1.872004207	-0.113117187	1.558740625	385	520	392	709	808	655	588	594	670	10.04724687	2.591567969	5.953669531	15.7091375	23.29188203	24.24605625	30.31690859	6.154919531	13.23897109	0.1776375	-0.88275625	-0.845546875	-1.756773437	-102.8534906
313	378	310	615	574	595	499	746	408	13.026825	14.73671328	23.23831641	17.58211563	28.88003281	27.81255	33.67639531	14.72977266	20.33267031	-0.2690375	0.061585937	-0.391934375	-0.676529567	0.171679687	0.0001625	-1.671755769	-1.042153125	1.66085625	383	520	396	699	490	632	657	589	631	10.02715312	2.625257031	5.959496094	15.93274531	21.39436328	24.39470625	31.55385469	6.150804688	12.12279844	0.174167188	-0.90068125	-0.820623438	-2.065770312	-104.9192609
311	379	308	592	572	605	568	520	612	12.89505312	14.69783438	23.21990938	17.14224141	29.07180313	28.08709063	34.71994297	13.26031016	23.97159609	-0.14358125	0.03104375	-0.272614062	-0.491759255	0.186892187	-0.060542188	-2.363160457	0.28203125	-1.4399875	369	521	394	688	802	727	592	575	405	9.64535625	2.655589062	6.006513281	15.83293125	22.95286484	24.81223438	30.36436016	6.118628125	8.773660938	0.53513125	-0.925276562	-0.859607813	-1.968626562	-106.8878875
315	374	304	600	573	619	453	569	549	13.11092187	14.71983672	23.05292813	17.61721094	29.01885938	28.16307188	32.6865375	13.84052812	22.62163438	-0.34179375	0.080159375	-0.213942188	-0.663282692	0.115575	-0.1652625	-0.970760457	-0.236473437	-0.145676563	374	524	391	760	353	674	654	540	802	9.773545313	2.647722656	5.902215625	16.21560625	16.2676375	24.43369766	31.53102891	5.866007812	14.24154297	0.402039063	-0.937279687	-0.792334375	-2.296726562	-109.1846141
314	375	308	600	569	600	552	573	450	12.94780547	14.64737031	23.35260391	17.33123281	29.18761406	27.99347734	35.65386562	13.86546094	20.65589063	-0.168103125	0.123604687	-0.353540625	-0.69703738	0.160632812	-0.009692188	-3.063385457	-0.262542187	1.560676562	320	522	391	718	256	389	589	576	568	8.685235938	2.671301562	5.95233125	16.16401328	4.964196875	19.46428281	30.20413438	6.141017188	11.19436563	1.470370313	-0.94881875	-0.874701563	-2.185029687	-111.3696437
315	383	309	599	570	608	578	558	411	13.10494844	14.80202813	23.05357187	17.63564531	29.09753125	28.3261875	35.32533203	13.72789141	19.97453594	-0.271267187	-0.0368875	-0.323175	-0.73107488	0.35100625	-0.1161625	-2.960840144	-0.13975	2.201204687	410	520	394	795	229	852	669	590	556	10.81997891	2.644516406	5.957160937	15.77489063	2.3843	25.96750156	31.74027656	6.152897656	11.29994688	-0.6926875	-0.938709375	-0.905578125	-1.927264062	-113.2969078
315	377	307	594	581	606	556	573	425	12.97711719	14.72877813	23.43472969	17.36078438	28.78952188	27.83631562	35.18011953	13.8323375	20.59682188	-0.21885625	0.055514062	-0.283073437	-0.64967488	0.114554687	-0.082165625	-2.763607332	-0.205673437	1.673003125	388	523	391	699	236	381	584	557	450	10.08351328	2.6016875	5.919070313	16.22104141	12.53122656	18.69546875	30.10924141	6.020432812	9.637180469	0.093095313	-0.91505	-0.84496875	-2.248	-115.5449078
312	382	310	585	562	603	501	575	440	12.95976563	14.81837813	23.05224922	17.13571406	29.05900703	28.05967031	34.1983125	13.82803438	20.96832266	-0.193825	-0.036503125	-0.340773438	-0.434601442	0.182359375	-0.08779375	-2.000416707	-0.24219375	1.403471875	388	522	391	553	230	819	658	591	818	10.10427188	2.684550781	6.00603125	15.39446094	1.230929687	26.12979063	31.53936328	6.21999375	14.13832344	0.05198125	-0.957760937	-0.914170313	-1.534410937	-117.0793187
313	374	303	626	550	604	574	563	443	12.96088125	14.69642969	23.14961563	17.50804453	29.01743438	28.05098125	35.46924844	13.80272031	21.06610156	-0.189604687	0.093809375	-0.236321875	-0.541529567	0.36890625	-0.118479688	-3.010852644	-0.231935937	1.289123437	384	525	389	679	236	749	588	572	432	10.03974063	2.655517187	5.97848125	15.8430875	12.68391797	25.22910313	30.28249219	6.119294531	9.13958125	0.115670313	-0.936403125	-0.912357813	-1.988132812	-119.0674516
314	376	311	608	590	608	551	580	408	13.01836406	14.76419609	23.01895312	17.20746094	28.86646797	28.0684375	34.9596375	13.85567344	20.07886641	-0.2395375	0.068965625	-0.361021875	-0.56295613	0.281309375	-0.107059375	-2.633510457	-0.26771875	2.109895312	384	521	390	640	971	621	674	588	460	10.02767812	2.683614062	5.930704687	15.66457031	22.53429688	24.45345625	31.69762578	6.224260156	10.63879453	0.126528125	-0.938009375	-0.884257813	-1.831090625	-120.8985422
312	378	309	579	579	600	491	575	432	12.90586328	14.78080938	23.32052187	17.67639062	28.95012813	28.01930234	34.01911094	13.85513594	20.96044375	-0.056754687	0.0110875	-0.337032812	-0.616054567	0.143240625	-0.05929375	-1.812368269	-0.247007812	1.301848437	383	522	392	621	789	410	587	651	703	9.94585	2.714310156	6.023278125	15.56960937	22.62639063	20.65687734	30.20457812	6.453753125	13.20132813	0.2143125	-0.96520625	-0.964085938	-1.742451562	-122.6409937
315	378	310	625	553	610	570	562	424	13.16609375	14.78799297	23.10736563	17.20969063	29.09042969	28.10650859	35.37344375	13.70371016	20.62850625	-0.250728125	0.0240875	-0.3026125	-0.584567067	0.214934375	-0.158382813	-2.964751082	-0.157271875	1.580623437	380	520	391	653	869	808	652	531	602	9.988655469	2.636127344	5.957828125	15.50596875	22.31322187	25.91986719	31.42685156	5.84245625	11.69012109	0.208053125	-0.932223437	-0.919729688	-1.689453125	-124.3304469
315	376	309	612	580	608	543	568	430	13.06999844	14.67356484	23.20167344	17.52061562	29.05499141	27.95148906	34.30202813	13.85138594	20.96621641	-0.1607625	0.089357812	-0.3141625	-0.582438942	0.369290625	-0.0776125	-1.997694832	-0.285328125	1.304	384	518	390	836	795	371	587	597	486	9.991832031	2.69870625	6.088772656	15.92640313	23.32310312	17.86520313	30.12656875	6.255296875	10.27100391	0.195532813	-0.948415625	-0.967615625	-2.169579687	-126.5000266
312	378	309	608	580	605	489	582	425	12.96443828	14.76774375	23.18550156	17.57552109	28.82041719	27.99144687	33.80292344	13.85507969	20.77165156	-0.018935937	0.015732812	-0.377878125	-0.713017067	0.310832812	-0.10813125	-1.854971394	-0.356140625	1.459975	384	522	394	771	774	721	674	623	818	10.07309297	2.681586719	6.035675	15.96035312	22.83158828	25.87070625	31.6768375	6.385996875	14.01898203	0.16835625	-0.952767187	-0.983873438	-2.079325	-128.5793516
315	376	305	605	576	606	543	563	436	13.24474219	14.70645547	23.09760625	17.31690156	28.95255859	28.04898359	34.5298125	13.6814375	21.09980781	-0.319664062	0.05201875	-0.225465625	-0.62818738	0.264084375	-0.136109375	-2.105243269	-0.193215625	1.17290625	379	522	391	697	764	377	588	568	668	9.942621875	2.683774219	6.167576562	15.780175	23.44002422	18.69461562	30.10421484	6.0584375	12.31910313	0.260984375	-0.978603125	-0.988470313	-2.006348437	-130.5857
316	377	305	615	575	609	577	558	428	13.14832422	14.80961563	22.98664375	17.59912969	28.97851875	28.04780156	34.71757656	13.69545547	20.88094688	-0.187376562	0.050378125	-0.255726563	-0.652803005	0.30125625	-0.1104125	-2.498252644	-0.189426562	1.343340625	377	521	390	717	435	827	669	584	414	9.89526875	2.701125	6.001597656	15.66016562	20.39408906	26.33645938	31.61838125	6.172126562	8.859254688	0.31928125	-0.987803125	-0.969842188	-1.863975	-132.449675
314	377	307	605	585	606	479	574	417	13.11004141	14.74344531	23.07209531	17.68974844	28.95092344	28.09359063	33.5001625	13.81946875	20.64030469	-0.133935937	0.038942187	-0.267951562	-0.775607692	0.2327625	-0.090503125	-1.399897957	-0.261629687	1.548901562	381	521	391	712	869	381	586	562	729	9.936940625	2.723192188	6.098685938	15.97243594	24.39398906	18.99356875	30.15862344	6.113298438	13.51496562	0.270703125	-1.001359375	-0.938503125	-2.066446875	-134.5161219
314	378	309	625	564	615	589	560	433	13.20917187	14.86179141	23.14804375	17.30456562	29.09170234	28.19229844	35.58997344	13.85779687	21.12877656	-0.199571875	0.027423437	-0.351729688	-0.578534255	0.263464062	-0.158253125	-3.173522957	-0.261882812	1.152467187	383	523	393	728	820	567	647	640	554	9.982223437	2.704378125	6.11585	15.92814297	23.64233125	25.26185469	31.33035156	6.500113281	10.92778594	0.237704688	-0.969835937	-1.031065625	-2.056807812	-136.5729297
317	384	307	609	580	604	553	568	416	13.23043281	14.88004687	23.10779219	17.4857375	28.83972031	28.03379297	34.56689063	13.80845781	20.68192422	-0.2209	-0.05629375	-0.28221875	-0.59144988	0.166876562	-0.109629688	-2.295718269	-0.276473438	1.52105625	352	521	395	691	811	790	597	528	538	9.335667188	2.74855	6.148420312	15.73211719	24.48378906	26.12394531	30.33710156	5.876464063	11.03417969	0.89089375	-1.006907813	-1.012610938	-1.8635125	-138.4364422
317	373	305	602	568	610	488	555	424	13.29588906	14.71221719	23.08724375	17.40992266	29.02277813	27.99209063	33.85287344	13.63232031	20.99606875	-0.267739062	0.154279687	-0.281971875	-0.609476442	0.2717375	-0.125635938	-1.714410457	-0.1257375	1.209390625	355	519	392	591	911	715	677	662	472	9.632428125	2.714892188	6.082105469	15.16698281	23.86454531	25.29391094	31.53662344	6.595003906	9.930777344	0.580848438	-0.99623125	-1.00275625	-1.397932812	-139.834375
314	375	305	600	576	606	549	573	423	13.00273047	14.73013281	23.04288125	17.55183359	29.00016875	27.90363984	35.19625156	13.80998594	20.81084375	-0.018385937	0.0629125	-0.29251875	-0.64977488	0.215304687	-0.12833125	-2.806521394	-0.31975625	1.360479687	345	524	393	777	810	690	587	604	578	9.405989063	2.687309375	6.128889063	16.1054375	23.8283375	25.05631016	30.153775	6.3086125	11.91609297	0.84054375	-0.999695312	-1.056259375	-2.284140625	-142.1185156
315	380	306	601	570	608	570	573	406	13.32574062	14.87548906	23.05773438	17.29215469	28.9884	28.05553594	35.19275391	13.74414063	20.52876641	-0.272440625	-0.0157	-0.335528125	-0.59689988	0.34875	-0.114340625	-2.834133894	-0.221504687	1.648796875	322	519	395	757	927	694	630	557	606	8.9655375	2.776382812	6.108778125	16.17217188	24.20597969	25.16378516	31.04937813	6.055626563	11.83467109	1.242503125	-1.069390625	-1.075653125	-2.410171875	-144.5286875
314	379	307	622	577	606	474	577	428	13.08389922	14.73574844	23.06959688	17.58103047	28.85180625	27.61924375	33.6174375	13.84494219	21.19971563	-0.103379687	0.037503125	-0.320001563	-0.629285817	0.282973437	-0.121985938	-1.410904207	-0.319960937	1.049751562	359	522	394	750	644	687	594	571	619	10.01414531	2.751499219	6.104888281	15.83199688	23.29890312	24.82903438	30.3476125	6.168139063	11.96364063	0.20808125	-1.103959375	-1.01783125	-2.048259375	-146.5769469
314	381	304	579	575	606	574	562	427	13.07323437	14.82032188	22.90398906	17.51658125	28.97904219	28.20007578	35.58884453	13.77407656	21.05145781	-0.06628125	-0.011689063	-0.255534375	-0.713451442	0.535975	-0.106057813	-3.125721394	-0.188851563	1.2320875	335	517	395	705	905	671	672	639	448	9.403165625	2.718653125	6.12294375	16.02641563	24.33535625	24.45009219	31.53681641	6.492434375	9.638461719	0.825334375	-1.0787125	-1.012601563	-2.268157812	-148.8451047
313	376	307	614	595	605	556	579	589	13.16511406	14.76365703	23.18063281	17.27483281	28.65169062	27.96527969	35.07691797	13.88566406	23.90560156	-0.15351875	0.058232812	-0.361709375	-0.61342488	0.201659375	-0.143989063	-2.744079207	-0.31033125	-1.22780625	355	525	394	704	315	665	583	527	457	9.86721875	2.73343125	6.093340625	15.74885469	15.23168281	24.6437875	30.081	5.9293875	10.43643438	0.315910938	-1.056425	-1.037998438	-1.976148437	-150.8212531
314	378	300	600	567	608	480	571	550	13.19292813	14.76311719	22.90193516	17.56079531	28.95345937	27.99987031	33.66341797	13.7731125	22.90738984	-0.157429687	0.049798437	-0.149710937	-0.48832488	0.4385125	-0.159995313	-1.648232332	-0.2190375	-0.253817188	308	522	392	719	233	695	659	638	433	8.675057813	2.779548437	6.080942969	15.84315	1.455228125	24.72577812	31.39972813	6.499938281	9.947684375	1.533695313	-1.048220313	-1.054998438	-2.13015625	-152.9514094
315	376	308	613	584	609	577	562	536	13.17119844	14.71991953	23.16811094	17.22447188	28.8281125	28.20644687	35.53613594	13.68581484	22.41396563	-0.1709875	0.089342187	-0.434314062	-0.44496238	0.568628125	-0.10465625	-3.140051082	-0.150321875	0.250040625	405	522	395	761	233	695	587	535	399	11.16029688	2.764960937	6.123445313	16.08473906	7.633315625	24.80315938	30.11872656	5.903573438	9.614957812	-0.97320625	-1.084746875	-1.024240625	-2.406229687	-155.3576391
311	372	309	608	591	602	559	571	447	13.12639844	14.59402813	23.05562969	17.66015234	28.69379375	27.94832969	34.98482188	13.74966719	20.57847344	-0.111179687	0.164128125	-0.3844125	-0.65806238	0.34799375	-0.069409375	-2.738680769	-0.217460937	1.800282812	383	522	392	687	216	390	666	629	610	10.25321094	2.784764062	6.098260938	15.79821875	0.719830469	19.44548203	31.55571016	6.40535	13.22636016	-0.042420312	-1.0390375	-1.064775	-2.051257812	-157.4088969
316	379	309	588	573	604	475	577	411	13.34621719	14.83637656	23.24459531	17.55938437	29.00032813	27.95035	33.61527812	13.79185156	19.93157031	-0.308525	0.003051562	-0.434095312	-0.75954988	0.51635	-0.106717188	-1.553680769	-0.301784375	2.315407812	383	522	393	687	255	786	587	539	456	10.30180156	2.754033594	6.101684375	15.93102812	2.953684375	25.89533437	30.22520781	6.008671875	10.42117578	-0.026329687	-1.048698438	-0.994778125	-2.205175	-159.6140719
314	379	307	625	586	614	569	563	423	13.13388438	14.82099844	23.00983438	17.24201719	28.70802891	28.07812188	34.73477813	13.71410625	20.39839375	-0.092695312	0.009920312	-0.361221875	-0.569845192	0.241425	-0.171729688	-2.425224519	-0.219260937	1.897925	382	518	392	765	228	381	669	637	751	10.24276484	2.746740625	6.101983594	16.21362031	15.40777656	18.7997	31.49751719	6.538610938	14.2057	0.02789375	-1.045479688	-1.094385938	-2.4934375	-162.1075094
317	378	309	599	578	604	568	569	424	13.38975156	14.77959453	23.16733125	17.57446406	28.95458359	27.96304531	34.20514375	13.69409844	20.49878438	-0.343620312	0.02718125	-0.3932625	-0.66316238	0.458978125	-0.09960625	-2.132124519	-0.168142187	1.750454687	381	523	390	735	225	727	581	548	542	10.16146406	2.804653125	6.156028125	16.29557188	1.162917187	25.75317656	30.03417656	6.061042188	11.33699297	0.111890625	-1.094026563	-1.07123125	-2.489548437	-164.5970578
313	379	309	614	581	611	476	575	414	13.14609531	14.8454125	23.01003281	17.24951094	28.89105	28.03385781	33.28500156	13.83293594	20.30398281	-0.145132812	0.028060937	-0.394042188	-0.57127488	0.447640625	-0.140679688	-1.458199519	-0.263645312	1.908817187	384	523	391	659	214	368	655	541	604	10.19064297	2.800525	6.060942188	16.20215625	2.103783594	18.16687578	31.34550156	6.009435938	12.42961719	0.058703125	-1.092870313	-1.040520313	-2.386065625	-166.9831234
315	378	308	622	579	605	576	571	413	13.19097187	14.80381406	23.11144141	17.54603203	28.77418594	28.06922031	35.63691953	13.80689063	20.42789375	-0.202792187	0.032234375	-0.334228125	-0.588984255	0.435260937	-0.111971875	-3.119318269	-0.239607812	1.764596875	380	521	394	690	145	837	323	621	528	10.12117188	2.780701562	6.202223437	16.26056094	13.4722625	26.41742656	17.06670469	6.445501563	11.09343047	0.17435	-1.087884375	-1.117490625	-2.487573437	-169.4706969
314	377	312	594	591	607	558	576	412	13.12910781	14.73434375	23.14071797	17.3854125	28.74990781	28.16041719	34.80417109	13.72930469	20.50355859	-0.1261	0.082953125	-0.4855	-0.631165505	0.405923437	-0.1123	-2.490049519	-0.25295	1.68440625	383	522	394	768	814	386	685	603	487	10.23292031	2.811692188	6.058725	16.41912734	23.44375547	19.31788594	33.2105875	6.3652	10.77543438	0.072304688	-1.100282813	-1.055471875	-2.529790625	-172.0004875
317	376	308	591	579	604	481	574	408	13.33625	14.77815	23.11580313	17.68026562	28.88272031	27.95852891	33.63322188	13.72127422	20.44606016	-0.319364062	0.0977	-0.374521875	-0.735015505	0.409851562	-0.1023375	-1.643087019	-0.188734375	1.662814062	381	520	394	738	823	816	618	615	442	10.1199	2.801705469	6.107071094	16.05715938	23.2316125	26.38889063	31.2600375	6.406634375	10.19611328	0.168329688	-1.120825	-1.088065625	-2.263770312	-174.2642578
317	378	307	612	581	607	574	560	447	13.26428281	14.82264375	23.02037031	17.35917734	28.88115313	28.04118438	35.55402969	13.62860938	21.49072344	-0.18161875	0.029279687	-0.358320313	-0.65813738	0.341407812	-0.124721875	-3.094808894	-0.1187875	0.792767187	382	521	392	678	475	364	515	552	777	10.16654219	2.79589375	6.073232812	16.49067422	20.95973906	18.80620313	29.40802812	6.074735938	14.28379844	0.14364375	-1.077734375	-1.050070313	-2.50371875	-176.7679766
314	377	308	606	587	601	547	556	427	13.2111125	14.78345156	23.044575	17.58728438	28.95078281	28.11294375	34.85369531	13.68335625	20.79899688	-0.174145312	0.016982812	-0.347995312	-0.70193738	0.299185937	-0.088096875	-2.626783894	-0.11644375	1.393414062	379	521	394	645	886	853	672	582	526	10.02109375	2.756934375	6.264253125	16.27206563	23.69731484	26.68695	32.28379062	6.223884375	11.08101484	0.261110938	-1.07334375	-1.201685938	-2.432864062	-179.2008406
316	377	306	604	580	607	487	565	562	13.25221797	14.7748875	23.03340859	17.25386328	28.94385781	28.05627969	33.94152344	13.7866625	23.34248672	-0.189348437	0.0483375	-0.34325625	-0.574103005	0.324823437	-0.147053125	-1.785783894	-0.195398437	-0.733876563	386	519	389	553	925	740	583	609	455	10.21668438	2.792921875	6.080414063	15.59606094	23.86166094	25.57549141	30.5372375	6.42725	10.47973594	0.057146875	-1.096939063	-1.120409375	-1.867573437	-181.0684141
316	378	301	615	583	600	589	588	433	13.28618594	14.72594688	22.88161875	17.58998125	28.82544531	28.04037422	35.51468906	13.83411484	20.59207344	-0.206179687	0.047420312	-0.222985938	-0.708754567	0.369853125	-0.073835938	-3.219196394	-0.295167187	1.674248437	381	518	391	728	755	702	664	566	698	10.01684219	2.778663281	6.278035938	16.21565937	23.1408625	25.73962422	31.61893516	6.107266406	13.44742188	0.28165	-1.095570313	-1.202192188	-2.362615625	-183.4310297
316	382	307	603	583	605	563	577	454	13.27035547	14.93506328	22.99013906	17.21145781	28.7886625	28.049975	34.63239844	13.71891094	21.36450703	-0.226195312	-0.04983125	-0.370803125	-0.502184255	0.50103125	-0.1351375	-2.319071394	-0.193485937	1.011598437	383	522	387	665	773	396	581	627	510	10.15732656	2.759272656	6.138625	16.07243125	23.83434219	20.43460078	30.37595781	6.429046875	10.82896484	0.135559375	-1.056414063	-1.105782813	-2.137007812	-185.5680375
315	375	307	617	583	605	482	575	456	13.11204375	14.69818906	23.12138437	17.59165625	28.67336875	28.01756875	33.7063	13.67290625	21.18465938	-0.12045625	0.11305625	-0.43818125	-0.644778005	0.339057812	-0.104004688	-1.689168269	-0.159601562	1.176085937	381	522	390	651	515	568	479	567	554	10.09393125	2.772732812	6.221544531	16.16083125	22.50524844	25.24214531	28.51820313	6.18720625	11.88889531	0.1927875	-1.092234375	-1.12454375	-2.407564062	-187.9756016
317	381	309	612	587	604	559	578	424	13.32674688	14.85414219	23.07280625	17.23206328	29.02758125	28.09209062	34.6061875	13.78509297	20.42952422	-0.2643	-0.032545313	-0.414870313	-0.46794363	0.3912375	-0.150482813	-2.367524519	-0.236159375	1.768926562	382	521	389	743	857	641	640	584	459	10.08895625	2.801228125	6.165404688	16.39594219	24.10009844	24.98155781	31.90327969	6.251554688	10.26029531	0.195003125	-1.095753125	-1.21856875	-2.546453125	-190.5220547
319	378	310	615	577	604	518	573	413	13.41398281	14.72311562	23.19944141	17.65595781	28.9917	27.92558047	33.71697813	13.64577969	20.30695313	-0.366254687	0.068998437	-0.461509375	-0.64781238	0.376398437	-0.108434375	-1.599602644	-0.109979688	1.828301562	383	522	391	608	683	478	602	545	824	10.02638125	2.754302344	6.34048125	15.93864922	23.39872656	22.545575	30.63312344	6.071548438	14.60505391	0.25465625	-1.070492188	-1.202715625	-2.22880625	-192.7508609
317	374	308	604	582	601	502	582	436	13.271575	14.71870625	22.96796016	17.25908281	28.80624766	28.02770781	33.53575313	13.72138203	20.98542031	-0.18525625	0.096770312	-0.42293125	-0.537507692	0.297679687	-0.128264063	-1.508541707	-0.243353125	1.266890625	388	521	392	675	812	704	653	646	664	10.20617344	2.827107812	6.208367187	16.1613875	24.16783828	25.59756484	31.57105156	6.56846875	12.81725625	0.054803125	-1.09894375	-1.193825	-2.34861875	-195.0994797
318	382	307	603	576	608	527	565	421	13.39602813	14.93244297	23.08180938	17.5669625	28.84936094	28.03908203	33.92003281	13.54482344	20.46573125	-0.343020312	-0.057507813	-0.382982813	-0.618238942	0.271726562	-0.161054688	-1.820204207	-0.073625	1.652742187	384	523	389	675	380	577	509	539	613	10.17541406	2.788967187	6.261534375	16.24395625	18.93012734	23.87513125	28.60879063	6.121496875	12.28753438	0.14321875	-1.097190625	-1.190796875	-2.41820625	-197.5176859
320	377	307	609	581	600	510	570	435	13.344775	14.74780469	22.97047656	17.19044531	28.91507188	28.22681406	33.57734297	13.58020625	21.00683281	-0.315128125	0.092439062	-0.43043125	-0.46427488	0.387648437	-0.125660938	-1.550204207	-0.152014063	1.215121875	381	524	391	824	865	754	481	627	548	10.11315781	2.789228125	6.178935938	16.11429844	24.3951375	25.51445625	28.96069844	6.549523437	11.32479219	0.192739063	-1.078182813	-1.193351563	-2.339301562	-199.8569875
315	378	307	605	585	609	537	561	424	13.22277813	14.75873906	23.01315937	17.66986094	28.7920375	28.06524063	34.02995	13.60606719	20.67270859	-0.184067188	0.017329687	-0.440625	-0.676340505	0.527135937	-0.191323438	-1.878794832	-0.1210875	1.53390625	372	514	391	745	317	724	671	638	407	9.893330469	2.793100781	6.262654687	16.29535781	14.76405625	24.9802375	32.21809375	6.5308125	9.278417188	0.408685938	-1.072040625	-1.185509375	-2.607654687	-202.4646422
318	377	307	598	589	603	535	579	411	13.4004875	14.76753594	22.96595781	17.32262656	28.73977656	27.93431562	33.99222031	13.70469531	20.37782188	-0.286254687	0.072360937	-0.44434375	-0.643028005	0.284221875	-0.118196875	-1.876102644	-0.26324375	1.713835937	391	519	392	634	236	388	590	564	806	10.23293125	2.820525	6.182577344	16.2915625	1.499678906	19.95289453	30.56717422	6.210132031	14.53535078	0.059	-1.123610938	-1.227870313	-2.3914625	-204.8561047
316	378	307	570	578	603	576	582	459	13.09091016	14.68829609	23.03355781	17.725275	29.08799766	28.0385	34.3727125	13.62504531	21.65489688	0.061434375	0.060345312	-0.45336875	-0.781201442	0.463164062	-0.13276875	-2.131477644	-0.191254687	0.658520312	384	524	393	665	235	484	659	542	594	10.0509375	2.816214844	6.272685938	16.29964688	6.563907813	23.93634688	31.73451094	6.138942969	11.96017578	0.236796875	-1.119771875	-1.241567188	-2.610365625	-207.4664703
318	378	308	619	587	604	523	551	439	13.42750781	14.82731953	23.03141719	17.18724219	28.86275156	28.07834531	33.68690625	13.37833125	20.96894844	-0.231460937	0.056576562	-0.416496875	-0.538726442	0.272545312	-0.154614063	-1.642030769	-0.000146875	1.22178125	384	516	393	667	199	710	587	601	664	10.13280859	2.796839063	6.225445313	16.38089219	0.790114063	25.49482734	30.41244531	6.422257813	12.86417422	0.178617188	-1.093953125	-1.22066875	-2.515890625	-209.9823609
315	378	306	590	576	603	513	509	648	13.15608125	14.733425	23.01101953	17.72782578	29.00467891	28.07345781	34.22406406	13.23122188	24.01561484	0.031796875	0.084375	-0.413492188	-0.781309255	1.419504687	-0.11693125	-2.179630769	0.24754375	-1.417046875	384	519	393	686	159	780	661	593	506	10.10099141	2.7952125	6.227751563	16.48133594	15.59102188	25.56399297	31.58904219	6.349565625	10.62378594	0.225215625	-1.09351875	-1.233209375	-2.65248125	-212.6348422
317	375	303	594	593	603	578	514	622	13.41178125	14.76475625	22.89319375	17.29970078	27.90273281	28.14045313	35.38666484	13.12718203	23.56301719	-0.2265375	0.120375	-0.328151563	-0.556576442	0.360996875	-0.088992188	-2.899366707	0.223615625	-0.855965625	384	518	393	732	374	342	578	620	521	10.09764141	2.758119531	6.309821875	16.52125234	22.06019531	17.58850781	30.11738672	6.546336719	11.37414844	0.205923438	-1.084317188	-1.317951563	-2.650042187	-215.2848844
316	377	308	605	580	606	559	585	571	13.23326875	14.74092188	23.03999453	17.59951875	28.83391953	28.00067734	35.07696563	13.78131875	22.67280781	-0.004821875	0.050979687	-0.471234375	-0.63513113	0.260815625	-0.14641875	-2.644891707	-0.355873438	-0.001876563	384	520	394	659	224	833	650	576	569	10.06999609	2.819415625	6.30701875	16.28072031	-0.589120313	26.49694063	31.47006953	6.2519125	11.87165	0.230879688	-1.1470375	-1.235396875	-2.467009375	-217.7518937
317	375	306	592	570	603	518	577	474	13.33573594	14.78069219	22.91707656	17.27375156	29.09524844	28.0287375	34.37113984	13.77524219	20.73347109	-0.1176375	0.09631875	-0.354304688	-0.576688942	0.3507	-0.1354125	-2.145252644	-0.2661625	1.774578125	379	517	393	708	262	374	578	598	554	10.0323625	2.78451875	6.285392188	16.48868672	21.7966375	19.39135	30.23797578	6.428652344	11.71148047	0.299054688	-1.116939063	-1.250715625	-2.552584375	-220.3044781
313	380	308	618	582	600	545	579	410	13.11686875	14.83942734	23.06330234	17.47368984	28.97395469	28.24006953	34.98155625	13.62108125	19.34777734	0.130703125	-0.023890625	-0.455953125	-0.578438942	0.280760937	-0.098451563	-2.641062019	-0.196734375	2.81255	384	522	394	728	597	726	665	549	447	10.05673437	2.820921094	6.306446875	16.45188203	22.72187188	26.35110781	31.55785312	6.177321875	10.14584063	0.247284375	-1.141129688	-1.24491875	-2.686734375	-222.9912125
317	378	308	607	570	417	589	557	437	13.45986406	14.79283203	23.0385125	17.24152344	29.03787344	24.4563625	35.17145469	13.41199688	20.4459875	-0.2072125	0.036590625	-0.478782812	-0.56226863	0.218964062	2.330570313	-2.727566707	-0.00818125	1.863035937	384	518	393	703	996	369	572	659	827	10.09810313	2.792203906	6.2602	16.41647969	23.92932734	18.73107813	30.06311562	6.679995312	14.71510469	0.227242188	-1.123475	-1.239073438	-2.659767187	-225.6509797
317	376	308	615	581	452	530	567	428	13.266075	14.76882969	23.01946172	17.77152187	29.03459375	26.86204766	33.86282266	13.50295156	20.21419766	-0.013260937	0.103642187	-0.442395312	-0.747476442	0.303429687	0.567217187	-1.686255769	-0.074414063	2.032610937	382	518	394	657	627	773	652	535	677	10.08382031	2.786465625	6.313941406	16.65929531	23.267625	26.44186563	31.39994453	6.020089063	13.05721406	0.2451875	-1.102629688	-1.298742188	-2.7371375	-228.3881172
317	380	306	596	578	645	545	581	402	13.46425938	14.83155625	22.88845625	17.22250781	28.89313828	28.69294844	34.69728438	13.65873125	19.66344141	-0.245790625	0.027760937	-0.384960938	-0.48127488	0.376203125	-0.827267188	-2.504757332	-0.19640625	2.43211875	382	516	391	682	932	376	575	622	582	10.07361094	2.828560156	6.24154375	16.45312578	24.20163906	19.61335	30.18696563	6.573897656	11.98906406	0.23745	-1.134725	-1.23229375	-2.713521875	-231.1016391
317	377	306	594	581	626	537	570	438	13.28338281	14.79007813	22.95393594	17.70192734	28.8328625	28.47206875	34.71230313	13.50982969	20.83656719	-0.026451563	0.087998437	-0.372807813	-0.78615613	0.283526562	-0.5405875	-2.383355769	-0.049442188	1.431010937	384	520	390	729	571	834	646	670	539	10.09891875	2.879954687	6.248661719	16.69357969	23.28103281	26.76069688	31.57854922	6.734498438	11.47272031	0.199307813	-1.176704688	-1.2325625	-2.746434375	-233.8480734
317	379	308	607	570	608	592	556	438	13.47769688	14.84879063	22.93222578	17.36296094	28.96262109	28.41556719	35.31167891	13.38137734	20.72393438	-0.2777625	0.045342187	-0.456960938	-0.675020192	0.256353125	-0.328179688	-2.972446394	0.002754687	1.5178375	381	517	393	687	887	369	594	556	448	10.02610625	2.837295313	6.301385937	16.46561562	24.47032344	19.61167031	30.42437188	6.230382812	10.27773672	0.2485875	-1.14971875	-1.2892	-2.659659375	-236.5077328
317	377	311	597	577	612	554	574	409	13.34089063	14.77580625	23.06356406	17.58744375	28.93705	28.19715391	34.70836953	13.53488672	20.13579063	-0.085607812	0.0594	-0.465960937	-0.674146755	0.208964062	-0.311698438	-2.502051082	-0.089484375	1.989209375	376	518	390	680	296	830	660	663	826	9.936332031	2.861520313	6.353796875	16.66949297	12.45157578	27.04528125	31.24169219	6.793601563	14.75328203	0.371332813	-1.152064063	-1.3068625	-2.83194375	-239.3396766
318	375	306	600	570	605	515	563	401	13.46098984	14.71828906	22.87049063	17.43515234	29.03396875	28.18190938	34.26948281	13.44569844	20.04941406	-0.203034375	0.143190625	-0.358448438	-0.693159255	0.351567187	-0.25018125	-2.089430769	-0.041026563	2.05130625	379	518	393	621	202	347	576	600	632	9.992292187	2.863114844	6.337578125	16.34079063	0.005075781	18.02364375	30.02838438	6.506174219	12.68838594	0.293260938	-1.155685938	-1.379690625	-2.564525	-241.9042016
319	378	307	601	581	606	512	574	402	13.32050469	14.81605313	23.05349375	17.46786719	28.84036406	28.26422188	34.42319844	13.52586016	20.27769922	-0.091232812	0.017267187	-0.480910938	-0.589365505	0.107957812	-0.248115625	-2.210565144	-0.11289375	1.817676562	387	520	396	701	762	763	638	609	549	10.18115938	2.872047656	6.341514062	16.50186563	24.57245859	26.83287344	31.20992891	6.525189062	11.67548594	0.117701563	-1.15864375	-1.292378125	-2.74494375	-244.6491453
318	373	307	604	568	608	596	581	420	13.45201406	14.72571094	22.84594844	17.15036641	29.20017734	28.16351953	35.13559844	13.54813125	20.79862656	-0.23075	0.152639062	-0.400535938	-0.498813942	0.231610937	-0.22803125	-2.800438582	-0.114970312	1.359384375	386	512	392	684	917	387	527	551	528	10.11681094	2.89085	6.353489063	16.61554531	24.7358125	20.68638438	29.35114688	6.242314063	11.40763203	0.176271875	-1.172126563	-1.358278125	-2.786023437	-247.4351687
319	378	307	609	572	616	556	576	396	13.37099844	14.83774844	22.93584375	17.70615781	28.9124	28.08778438	34.09767109	13.51257812	20.12722187	-0.1041375	0.024623437	-0.45866875	-0.768413942	0.214660937	-0.255123438	-1.986622957	-0.052595312	1.916898437	383	521	393	687	441	537	680	606	441	10.01764687	2.912860938	6.361210937	16.61245313	22.1150625	25.803075	31.84996328	6.578345312	10.16693281	0.281032813	-1.190228125	-1.355734375	-2.769882812	-250.2050516
317	377	308	596	574	607	486	564	410	13.34018438	14.81409062	22.82395547	17.28732578	29.10327188	28.11772656	33.53824375	13.50652891	20.76062578	-0.128290625	0.050317187	-0.438953125	-0.582228005	0.177971875	-0.21269375	-1.577522957	-0.030276562	1.366423437	381	515	391	713	667	821	589	562	576	9.997103125	2.862301563	6.375289063	16.52467813	23.92927656	26.77697969	30.31399375	6.301055469	12.66490547	0.288479688	-1.148307813	-1.29564375	-2.681715625	-252.8867672
319	374	307	603	565	604	572	566	415	13.41135156	14.74908906	23.00239844	17.79119844	29.14234375	27.94534688	34.78019609	13.45276719	20.7215125	-0.174567187	0.0992375	-0.458014062	-0.805590505	0.370739062	-0.11541875	-2.417338582	-0.04233125	1.351767187	384	520	394	689	918	751	637	583	453	10.08030703	2.889035938	6.361447656	16.72295625	24.89229297	26.19290469	31.20845469	6.427115625	10.52332812	0.21384375	-1.175928125	-1.36276875	-2.900204687	-255.7869719
317	377	308	608	573	604	502	555	430	13.38644844	14.84272031	23.03640859	17.32568359	28.9716875	28.29767266	33.00936016	13.38219688	21.19186563	-0.15185625	0.05630625	-0.499989063	-0.603909255	0.373285937	-0.151845313	-1.220637019	0.031853125	0.993675	385	518	392	698	318	682	588	577	435	10.02770313	2.921964062	6.3516625	16.62032578	15.42590859	25.97838125	30.36536641	6.364021875	10.77381406	0.262303125	-1.180746875	-1.353710938	-2.76454375	-258.5515156
319	380	305	594	579	607	506	559	419	13.46062031	14.80195547	22.87845	17.67573125	28.83292813	28.03051563	33.49449453	13.5102	20.80780156	-0.223740625	0.01986875	-0.385132813	-0.730117067	0.321978125	-0.147009375	-1.498888582	-0.106745313	1.309446875	384	517	394	624	271	404	637	639	505	10.02070078	2.913159375	6.448917969	16.37933516	0.273484375	21.38072734	31.20068281	6.723820312	12.13283594	0.258304688	-1.166789063	-1.4068375	-2.416992187	-260.9685078
317	379	309	608	571	607	539	586	464	13.21626719	14.87274063	22.94112031	17.44177422	28.90268906	28.12589219	33.96487344	13.52850547	21.86475781	-0.0089125	0.073295312	-0.488395313	-0.72243738	0.246075	-0.153740625	-1.900518269	-0.077170313	0.418395312	383	521	392	708	215	840	584	619	456	10.07171563	2.964989062	6.358259375	16.79761484	8.726865625	26.70150859	30.26709375	6.575225	11.21034141	0.25465625	-1.2323375	-1.351957813	-2.8758125	-263.8443203
317	377	306	602	565	605	514	575	433	13.3753875	14.81255938	22.93433281	17.65178359	28.94795469	28.08853594	33.47889688	13.44487031	20.92395938	-0.15379375	0.055514062	-0.418084375	-0.65909363	0.213628125	-0.176404688	-1.529016707	-0.03206875	1.2251	382	521	394	783	662	367	637	574	565	10.00321641	2.977753125	6.448665625	16.59224219	24.78001328	19.01456094	31.211525	6.446351562	13.04922813	0.306457813	-1.230117188	-1.39694375	-2.618340625	-266.4626609
319	375	304	597	566	605	520	556	427	13.37821406	14.73202344	22.81645547	17.34743438	29.01552422	28.08611719	33.65193203	13.18595078	20.89593594	-0.15875625	0.104234375	-0.393554688	-0.617440505	0.33878125	-0.16881875	-1.613504207	0.1859125	1.270771875	380	523	391	696	866	808	585	604	542	9.934648438	2.954389062	6.451732813	16.53023359	24.8016875	26.76832891	30.30153281	6.576094531	12.43196328	0.356559375	-1.242739063	-1.451759375	-2.59405625	-269.0567172
319	376	306	613	580	604	505	580	423	13.37315781	14.82208438	22.93153984	17.64184375	28.91209766	27.92899141	33.41657031	13.52024297	20.67384062	-0.18889375	0.077082812	-0.443921875	-0.642921755	0.397709375	-0.165914063	-1.400730769	-0.063584375	1.404415625	383	523	394	714	311	377	657	583	578	9.95406875	2.9566	6.417084375	16.69217266	13.46879687	19.8382875	31.44609688	6.451484375	12.92761328	0.310664063	-1.201765625	-1.407601563	-2.783370312	-271.8400875
319	380	304	612	570	605	510	549	397	13.47014844	14.83463438	22.86237969	17.33684766	28.87327344	28.20070938	33.57084687	13.19200781	20.11635625	-0.21093125	0.0068	-0.421339063	-0.60768738	0.201476562	-0.143528125	-1.506488582	0.225125	1.877667187	385	523	299	745	209	821	582	584	594	10.05958594	2.962628125	5.125210938	16.65995156	0.017601562	26.95592344	30.19377109	6.424667187	12.86273906	0.247809375	-1.2245625	0.024925	-2.729828125	-274.5699156
319	373	307	613	569	606	514	572	448	13.35474687	14.68325781	22.899325	17.83564375	29.03220312	27.99151406	33.64525938	13.42952266	21.55925078	-0.1177125	0.1490125	-0.475357812	-0.870220192	0.257776562	-0.175970313	-1.598933894	-0.0251875	0.666153125	382	514	693	651	730	371	642	614	409	10.01156875	2.920945312	9.631776563	16.59383438	24.6883125	19.58482969	31.28362812	6.642400781	9.93009375	0.298495313	-1.179496875	-4.612060938	-2.572167187	-277.1420828
319	373	307	615	570	604	538	571	424	13.45612187	14.65534688	22.9147125	17.34959219	29.02621484	28.0368	34.00701016	13.44365938	20.74761641	-0.249178125	0.166775	-0.472889062	-0.594632692	0.079570312	-0.135128125	-1.831544832	-0.00881875	1.344095312	385	519	453	665	901	848	584	627	458	10.02375781	2.943235938	7.086370313	16.39459688	24.91404375	26.91597656	30.41640312	6.70690625	11.78388906	0.245810938	-1.207754688	-2.066170313	-2.556282812	-279.6983656
318	373	307	611	563	602	497	578	435	13.29302891	14.85804844	22.91114688	17.63015625	29.19129219	28.02891094	33.43734531	13.48664531	21.17566406	-0.066473438	0.1313125	-0.452042188	-0.685776442	0.21174375	-0.11695625	-1.499985457	-0.074598438	1.043640625	385	514	422	802	443	702	636	589	629	10.02295469	2.9186625	6.628503125	16.95552969	22.42047344	25.91530313	31.23831953	6.559503125	13.73532188	0.255545313	-1.170048438	-1.667446875	-3.027560937	-282.7259266
318	379	309	615	565	602	568	559	427	13.39661797	14.87935938	22.97614844	17.18664844	29.04139219	28.22812109	34.95550078	13.34980625	20.84398906	-0.201045313	0.033782812	-0.508103125	-0.469092067	0.171840625	-0.1286625	-2.501040144	0.130198437	1.291129687	379	521	414	729	910	668	607	586	547	9.921926562	2.95476875	6.574919531	17.05909219	25.06474922	26.01869531	30.80005	6.47805	12.24785469	0.3668	-1.213559375	-1.605242188	-3.041639062	-285.7675656
320	381	312	613	564	602	539	577	399	13.45047969	14.89797969	23.05159844	17.62150469	29.05635234	27.96550703	34.027925	13.46935313	20.133325	-0.238270313	-0.016139063	-0.564325	-0.676373317	0.166128125	-0.147760938	-1.883755769	-0.071776563	1.853746875	386	520	409	686	296	698	636	613	553	10.04786875	2.977248438	6.434664063	16.88838125	12.92118828	25.93882813	31.18572031	6.618210937	12.44418906	0.242301563	-1.230515625	-1.517834375	-2.842396875	-288.6099625
319	377	303	609	562	604	574	563	427	13.33792969	14.83759375	22.73158281	17.28006875	28.91231094	27.98575313	34.38780078	13.42641563	21.09917813	-0.127409375	0.074703125	-0.340939063	-0.608334255	-0.10834375	-0.146034375	-2.069062019	0.012248437	1.045410937	383	520	404	685	919	729	586	579	512	9.968459375	2.930429687	6.510503125	17.05479375	25.18018594	26.09295469	30.39462109	6.426346875	11.79787969	0.332075	-1.208034375	-1.512051563	-2.988332812	-291.5982953
318	377	306	603	483	604	528	571	412	13.34741016	14.79318125	22.86612734	17.60394531	29.29672188	28.00797031	33.47708906	13.44622187	20.55182656	-0.159296875	0.077742187	-0.449035938	-0.661317067	0.160490625	-0.155451563	-1.475876082	-0.058823437	1.538834375	367	521	403	626	286	377	662	581	526	9.779296875	2.965998438	6.43139375	16.68304688	10.26917812	19.91875469	31.54796094	6.495875	12.14519141	0.551842188	-1.201704688	-1.45871875	-2.645135937	-294.2434312
316	375	307	610	561	595	543	575	608	13.25896094	14.74239531	22.90609219	17.26469063	29.18603281	27.33235156	34.68506719	13.40122344	24.10870859	-0.076071875	0.160017187	-0.439835938	-0.610478005	0.405085937	0.199442187	-2.430851082	-0.048292187	-1.478917188	395	520	398	683	979	729	583	635	450	10.34479063	2.979840625	6.447565625	16.89724844	25.25375625	26.2963375	30.357625	6.733004687	10.92006172	-0.022957812	-1.2316875	-1.502539063	-2.945045312	-297.1884766
318	379	308	613	580	615	543	561	539	13.36812344	14.77524688	22.93941875	17.57091875	28.71018672	28.18823125	34.72147969	13.35027344	22.57752344	-0.147039063	0.093053125	-0.465028125	-0.670603005	0.357585937	-0.209475	-2.430333894	0.001925	-0.034690625	383	519	395	676	956	408	637	519	688	10.06521875	2.907523438	6.44025	17.06228672	25.19875469	20.47456797	31.31551719	5.99228125	14.17682656	0.282076563	-1.211267188	-1.473604688	-2.990901562	-300.1793781
322	381	303	584	567	603	524	573	543	13.67576953	14.89090938	22.83131406	17.32611406	28.87683438	28.09229844	34.45231563	13.41236563	22.42647656	-0.43860625	0.000675	-0.412970313	-0.709659255	0.143873437	-0.14474375	-2.194112019	-0.060579687	0.180504687	387	525	395	686	407	766	588	675	489	10.17479844	2.99051875	6.423167187	16.70106953	22.13682969	26.45254141	30.39456797	6.982232813	11.24511563	0.16905	-1.229357813	-1.426334375	-2.815126562	-302.9945047
321	374	307	603	558	612	515	550	524	13.45672656	14.73467734	22.90691562	17.68120781	29.20390469	28.07753125	34.51265781	13.23145156	21.84757031	-0.224409375	0.108682812	-0.449390625	-0.732265505	0.353729687	-0.1699875	-2.128502644	0.0758625	0.7220875	383	521	396	659	883	368	647	554	505	10.11379219	2.956223438	6.410635938	16.50787812	25.33587813	19.35218281	31.33307031	6.351409375	12.04617812	0.23304375	-1.21005625	-1.507171875	-2.535773437	-305.5302781
320	376	306	614	572	603	584	576	489	13.54265156	14.72700078	22.90061328	17.27862734	28.94894609	28.11758906	34.70169063	13.46822031	21.17448906	-0.314478125	0.11056875	-0.46744375	-0.634876442	0.4247375	-0.11783125	-2.282638582	-0.101604687	1.249079687	382	522	392	659	904	810	581	632	530	10.03212266	2.966310938	6.486666406	16.43629844	25.53847422	26.92047656	30.2839	6.765778125	12.20173359	0.317470313	-1.2202	-1.414695313	-2.551540625	-308.0818187
320	374	303	602	570	608	568	577	415	13.44182578	14.76434297	22.80212656	17.607175	28.80376719	28.07082656	34.77963359	13.50137812	19.62242344	-0.215815625	0.097117187	-0.348110938	-0.651001442	0.33091875	-0.17141875	-2.616990144	-0.0967375	2.5654	385	524	392	734	368	368	645	567	590	10.10294844	2.998226562	6.420385156	16.64013125	20.25031875	19.02049297	31.41458594	6.445923437	12.9821875	0.243971875	-1.226789063	-1.483810938	-2.749953125	-310.8317719
319	377	309	602	564	603	488	562	459	13.49189219	14.86558281	22.95551719	17.28695234	29.08852109	28.00803594	33.68067812	13.33510391	21.02919531	-0.228428125	0.0138125	-0.544903125	-0.606985817	0.190903125	-0.096182813	-1.494468269	0.009171875	1.379098437	382	522	392	702	268	807	583	571	579	10.04601797	2.968109375	6.594649219	16.41022266	4.780567187	26.79035156	30.31100469	6.52959375	12.6035875	0.301817188	-1.223354688	-1.571195313	-2.580340625	-313.4121125
323	378	310	603	564	605	585	563	430	13.75344687	14.76884531	23.01533047	17.79074219	29.20688516	28.03170312	35.36528594	13.30033906	20.11539063	-0.488559375	0.0486625	-0.532732813	-0.673285817	0.347317187	-0.132035938	-3.021635457	0.025759375	2.094104687	380	523	392	791	191	375	398	555	518	10.01517422	2.998367188	6.488185156	16.36452344	0.160304688	19.81727031	24.85412344	6.400475	11.77059297	0.334310938	-1.2367125	-1.521507813	-2.558534375	-315.9706469
320	372	305	607	568	603	563	571	419	13.38564687	14.75791016	22.85663594	17.37847656	28.91660391	27.91539531	34.8739125	13.32388906	20.10872344	-0.106015625	0.155854687	-0.40985	-0.69824363	0.356107812	-0.118898438	-2.550679207	-0.004225	2.06470625	381	520	393	643	259	506	618	630	600	9.97380625	2.979046875	6.534542187	16.66062188	23.35905938	25.49489609	32.26044141	6.904575781	12.97465781	0.383229688	-1.222135938	-1.567101563	-2.788490625	-318.7591375
319	378	304	605	562	602	484	561	416	13.47637969	14.79640937	22.87246641	17.85692031	28.87999063	27.93507578	33.63514688	13.21735469	20.16543438	-0.205723437	0.029564062	-0.38696875	-0.776992067	0.21773125	-0.12019375	-1.483121394	0.039379687	1.989229687	380	513	396	726	279	822	669	552	487	10.04254063	2.975001562	6.57804375	16.83149609	1.655839063	26.91811875	31.86593906	6.429010937	11.24793125	0.336339063	-1.2032375	-1.581325	-2.995246875	-321.7543844
319	372	310	598	563	603	567	567	424	13.33667188	14.67892578	23.04975938	17.24319688	29.08245781	27.97880313	34.64323125	13.38014063	20.48169844	-0.065170312	0.16795	-0.504078125	-0.56359988	0.266264062	-0.126532813	-2.286838582	-0.070820312	1.6843625	378	520	393	702	198	730	583	632	566	9.9263125	2.986835937	6.620815625	16.95342031	6.149459375	26.28685703	30.57795313	6.889916406	12.761425	0.410742188	-1.2382125	-1.620614063	-2.96991875	-324.7243031
320	377	307	604	561	605	505	572	419	13.53342031	14.86769063	22.92598125	17.76480234	29.04942188	28.23612031	33.08498438	13.43026641	20.34410938	-0.303617187	-9.53125E-05	-0.486448438	-0.691446755	0.38228125	-0.124973438	-1.253858894	-0.10874375	1.771910937	383	520	396	639	141	607	649	556	428	10.0347	3.012748438	6.478882031	16.45491875	9.677915625	25.37331094	31.71060625	6.456389844	10.34415469	0.2878625	-1.242701563	-1.583409375	-2.558414062	-327.2827172
319	382	304	587	566	603	495	565	444	13.33153906	14.86410469	22.88006563	17.51397344	28.959525	27.95272656	33.34568594	13.21445	21.15404063	-0.124739063	-0.021045313	-0.384370313	-0.731085817	0.225510937	-0.145873438	-1.280446394	0.047654687	1.132420312	381	523	394	772	569	688	580	548	831	9.9998125	3.017859375	6.609120313	16.83248281	25.06176563	26.08594453	30.35535391	6.412580469	15.35389375	0.3113	-1.257353125	-1.676604688	-2.946939062	-330.2296562
322	376	309	600	551	601	592	554	428	13.68064062	14.86412109	22.99824063	17.73314844	29.14716406	28.09576406	34.66432344	13.16932656	20.64743984	-0.452910937	0.048660937	-0.53461875	-0.757359255	0.406015625	-0.103017188	-2.399622957	0.105889063	1.542504687	381	517	396	685	987	237	659	648	674	9.947525	2.999682812	6.543788281	16.88929375	24.5401625	6.891245312	31.61002188	6.909383594	13.801775	0.3860625	-1.220520313	-1.6055375	-2.939914062	-333.1695703
321	378	306	611	565	606	562	554	428	13.41960469	14.84183516	22.88910469	17.3779	28.81939219	28.03143906	34.38055234	13.33326797	20.75724062	-0.132653125	0.05328125	-0.414564063	-0.637803005	0.178042187	-0.130579688	-2.275519832	0.033357813	1.471951562	382	525	391	706	811	661	580	536	532	10.0361375	3.0423375	6.574017187	16.90456172	24.2601375	27.09893594	30.38086484	6.314053906	11.93626484	0.307446875	-1.25279375	-1.57658125	-2.999276562	-336.1688469
321	376	306	605	560	604	482	560	547	13.60778281	14.79622734	22.76248281	17.68745469	29.08454688	28.19650156	33.41722422	13.23367578	22.90114219	-0.382404688	0.061884375	-0.349498438	-0.66736238	0.269551562	-0.097279688	-1.436010457	0.070604687	-0.381009375	381	525	390	685	742	688	656	631	489	10.00929687	3.03565	6.518039844	17.01647188	24.29909375	26.09998672	31.46804531	6.901665625	11.46820469	0.315303125	-1.278595313	-1.586334375	-3.068692187	-339.2375391
319	374	306	617	567	606	593	567	593	13.37115781	14.81910156	22.94573438	17.29937656	29.11594063	28.09990391	34.73324688	13.27489844	23.10434844	-0.093742188	0.091729687	-0.41036875	-0.60023738	0.350390625	-0.15918125	-2.437321394	0.008560938	-0.463970313	382	519	390	628	670	757	583	581	481	10.08632891	3.044254688	6.563799219	16.77329922	24.36782422	26.85307188	30.34342813	6.512007812	11.52780469	0.273798438	-1.265914063	-1.593529688	-2.871075	-342.1086141
321	378	307	602	566	605	519	553	455	13.65412656	14.81838906	22.89028125	17.72263281	28.97847656	27.90867031	33.36157344	13.18798438	20.56610938	-0.360554688	0.011420312	-0.40986875	-0.683929567	0.325339062	-0.167353125	-1.385680769	0.103975	1.734654687	384	533	391	768	856	344	655	627	563	10.11022969	3.058271875	6.600985937	17.03616953	25.15672656	18.43153359	31.48828906	6.827745312	12.85536563	0.236092188	-1.310929688	-1.632220313	-3.0660625	-345.1746766
320	374	305	602	559	602	507	561	406	13.41532109	14.731775	22.9213125	17.35051719	29.13788125	27.92274687	34.0194	13.279375	19.61976328	-0.123510937	0.102939062	-0.427309375	-0.653815505	0.320678125	-0.12159375	-1.890368269	-0.00334375	2.484375	383	525	393	793	356	822	581	560	553	10.09908438	3.040651563	6.680378125	16.96246563	18.76210391	27.02757031	30.25787344	6.441902344	12.48645937	0.229353125	-1.2757	-1.652857813	-2.973890625	-348.1485672
321	376	305	601	565	607	594	573	413	13.59708906	14.8268375	22.874225	17.73074219	29.00257187	27.84593281	35.32488906	13.43864375	20.05762031	-0.327217187	0.040901562	-0.3925	-0.712229567	0.27335	-0.143578125	-2.959949519	-0.111773438	2.093879687	378	518	391	636	261	368	651	618	516	9.965425781	3.04871875	6.579254688	17.00332969	3.440679688	19.97415938	31.42732344	6.812485938	11.98093047	0.380357813	-1.282825	-1.647296875	-2.962128125	-351.1106953
320	381	304	611	559	602	565	579	413	13.39176172	14.90501719	22.83183594	17.30128125	29.06442969	27.92514531	34.40880781	13.42818281	20.23904688	-0.136723437	-0.025529688	-0.4291875	-0.617628005	0.345615625	-0.14145	-2.169985457	-0.112621875	1.946895312	383	519	391	789	468	838	587	618	511	10.09353594	2.970432813	6.704632813	17.0471375	21.05519297	27.15083359	30.47311875	6.75304375	12.0201375	0.250040625	-1.242135938	-1.716857813	-3.139546875	-354.2502422
322	373	310	613	565	603	478	550	406	13.64774375	14.70662656	22.95010234	17.63713594	28.9636625	27.99224375	33.28194687	13.11959297	20.16954063	-0.401145313	0.153028125	-0.537725	-0.755584255	0.368576562	-0.124495313	-1.371491707	0.140071875	1.975184375	385	520	392	709	455	731	665	585	580	10.04062031	3.037042969	6.6567	17.10570156	22.1483125	26.32027344	31.61792656	6.682414063	13.06372109	0.3008875	-1.287817188	-1.655535938	-3.028898437	-357.2791406
321	379	306	596	567	604	582	568	411	13.45940156	14.86834219	22.87933672	17.38202344	28.98510938	28.04690156	35.24774922	13.33053672	20.45920781	-0.184945313	0.002407812	-0.42074375	-0.733535817	0.3324	-0.12948125	-2.762551082	-0.037946875	1.723164062	383	525	393	680	637	720	584	696	488	9.988523438	3.06531875	6.692765625	17.07204141	23.87733906	26.52491172	30.27653828	7.210801562	11.48599922	0.33973125	-1.306553125	-1.7313625	-3.039775	-360.3189156
318	377	306	599	564	605	527	550	403	13.44943672	14.80806875	22.97712031	17.63508594	28.96964688	28.02414219	33.71831563	13.24549766	20.27145469	-0.169159375	0.0612125	-0.418901563	-0.676051442	0.33331875	-0.155784375	-1.627108894	0.065240625	1.828340625	340	531	393	708	710	654	641	559	556	9.037097656	3.057873437	6.712740625	17.11733906	24.10173672	25.84053437	31.33753594	6.500151562	12.88197656	1.262071875	-1.327701563	-1.70456875	-3.055575	-363.3744906
321	373	310	598	565	601	505	542	586	13.52122813	14.7342875	22.96116406	17.35921641	29.028675	27.96953594	34.13464688	13.07085391	23.68640156	-0.22083125	0.104496875	-0.529020312	-0.622267067	0.46768125	-0.136065625	-1.964655769	0.148573437	-1.050626563	333	519	392	641	662	715	582	609	517	9.204315625	3.027534375	6.640919531	17.22671094	24.01061797	26.13007656	30.22771016	6.867784375	12.07139531	1.12566875	-1.274889063	-1.714004688	-3.056940625	-366.4314312
322	372	307	606	561	605	603	543	414	13.69859766	14.68582422	22.90005938	17.77151719	28.78811875	28.20849531	35.50041719	13.09324687	20.09167109	-0.398420312	0.122703125	-0.427648438	-0.70874363	0.331057812	-0.14749375	-3.153663582	0.128240625	2.04546875	348	521	390	709	691	609	669	562	532	9.637636719	3.077960938	6.642670312	17.05375469	24.08952813	25.04445781	31.5909625	6.62908125	12.50988594	0.69485	-1.298920313	-1.697329688	-3.06269375	-369.494125
322	376	305	597	573	601	557	553	484	13.49651719	14.79455313	22.90951406	17.43580469	29.03905625	27.9570625	34.75797969	13.18689844	22.04076641	-0.21703125	0.048051562	-0.396423438	-0.735607692	0.42786875	-0.110540625	-2.534515144	0.032534375	0.403326562	343	525	392	703	629	723	579	617	559	9.4839375	3.06655	6.738292188	16.85731406	23.94728906	26.15009531	30.02102344	6.92761875	12.71832969	0.8518125	-1.291060938	-1.752959375	-2.897385937	-372.3915109
322	383	307	590	575	600	482	567	565	13.71797578	14.95409063	22.90626094	17.67886719	28.96444375	27.97684531	33.54452578	13.29754219	22.74660156	-0.401360937	-0.074317188	-0.4432	-0.763326442	0.41036875	-0.105342188	-1.506319832	-0.08763125	-0.214857813	313	521	392	590	829	627	646	591	458	8.916115625	3.0597	6.725647656	16.91871563	24.76440312	25.27921719	31.38822188	6.743678125	11.23398203	1.423582813	-1.289570313	-1.721851563	-2.893228125	-375.2847391
323	374	308	592	569	603	571	560	409	13.52320625	14.72752344	22.99390625	17.40382969	28.94274844	28.09579687	34.60659844	13.25484297	19.63123906	-0.246429688	0.134671875	-0.48908125	-0.677173317	0.323360937	-0.142846875	-2.296183894	-0.005628125	2.499229687	332	522	389	769	343	379	584	625	553	9.523238281	3.140280469	6.639960938	16.993775	17.00349531	20.41796875	30.24573359	6.927148437	12.98763594	0.809473438	-1.3583125	-1.7268	-3.083209375	-378.3679484
322	378	306	595	560	604	500	550	560	13.63484844	14.85393906	22.79797422	17.63309844	29.09369375	28.02889609	32.9904	13.22051328	22.91321094	-0.357875	0.003492187	-0.380607813	-0.685421755	0.463867187	-0.121998438	-1.186393269	-0.00468125	-0.344248438	306	524	390	758	220	552	656	570	441	8.862233594	3.092275	6.717021875	17.21886641	0.061055469	25.69011094	31.51479531	6.654575781	10.97407656	1.482626563	-1.314096875	-1.77299375	-3.13746875	-381.5054172
322	379	305	605	576	601	503	545	510	13.52948438	14.87996406	22.94430938	17.2985625	29.00451953	27.92160938	33.3283625	13.20983594	21.54027109	-0.25558125	0.019778125	-0.418107813	-0.574860817	0.176096875	-0.100582813	-1.425301082	0.046123438	0.86465	328	525	391	736	253	778	585	644	825	9.566595312	3.109754688	6.728184375	16.84505313	21.81114531	26.76814063	30.35316875	7.008764844	15.565175	0.75164375	-1.344332813	-1.755875	-2.97578125	-384.4811984
319	380	304	592	558	592	510	567	404	13.4873375	14.87136172	22.84090156	17.64919531	29.25409375	27.96181641	33.45611719	13.30425312	19.32753125	-0.189175	0.006960937	-0.41915625	-0.71421863	0.283621875	-0.081090625	-1.475588582	-0.069135937	2.75958125	341	521	392	688	280	710	651	630	670	9.808076563	3.042701563	6.702927344	17.02456406	3.216575781	26.12456719	31.35080625	6.985924219	13.96528281	0.538254688	-1.290453125	-1.790403125	-3.029310937	-387.5105094
325	378	307	596	562	602	531	579	398	13.68074063	14.81946016	22.81752813	17.24368594	29.09507188	28.04533516	33.88910625	13.36276094	19.68907422	-0.403253125	0.072548437	-0.403326563	-0.573210817	0.276298437	-0.09508125	-1.732607332	-0.1290625	2.419798437	404	527	392	799	205	693	587	620	640	11.10081406	3.12961875	6.776490625	17.02127031	0.783334375	26.06621875	30.32319531	6.925744531	13.71397969	-0.764473437	-1.340803125	-1.8428875	-3.05690625	-390.5674156
323	376	309	602	566	604	494	558	437	13.52655	14.73420703	23.05396094	17.57888906	29.057875	27.94108359	33.24733438	13.23434375	20.79359063	-0.23755625	0.120560937	-0.511559375	-0.641315505	0.480570312	-0.077864063	-1.169582332	-0.016829687	1.466210937	386	526	390	755	215	638	653	581	573	10.43385937	3.076510156	6.684242969	17.19158125	23.46550781	25.56359844	31.38055938	6.699442188	12.66199688	-0.044890625	-1.319540625	-1.813392188	-3.105146875	-393.6725625
323	376	306	601	572	604	507	565	440	13.66351719	14.86930625	22.87121953	17.35960938	28.91528359	28.02180391	34.19249063	13.35774531	20.82071328	-0.401315625	0.088751562	-0.394492188	-0.667646755	0.304096875	-0.109546875	-2.125707332	-0.07469375	1.40345	381	530	392	697	741	376	363	616	517	10.28339375	3.155607031	6.7982625	17.25740781	23.88556406	20.7092375	21.85860313	6.829777344	11.98372656	0.087092188	-1.371671875	-1.836915625	-3.19116875	-396.8637312
322	377	307	600	555	601	600	556	409	13.50118594	14.73426563	22.95275781	17.83335625	29.12791094	27.52809375	35.5552625	13.27281328	20.074725	-0.194128125	0.071282812	-0.429548438	-0.858304567	0.591189062	-0.135971875	-3.126624519	0.0175875	2.032335937	381	532	391	705	637	835	685	549	534	10.29708281	3.132134375	6.764785937	17.47400156	23.64771094	26.83558125	32.89006406	6.5182125	12.38666797	0.06755625	-1.363620313	-1.803440625	-3.378475	-400.2422062
323	377	307	610	575	603	559	552	522	13.69080781	14.8296125	22.93420156	17.32664844	28.77724219	27.94088594	34.82558594	13.30895859	22.54760469	-0.329360938	0.014584375	-0.455628125	-0.678438942	0.270434375	-0.129317188	-2.587446394	-0.031073437	-0.086870313	380	536	391	705	857	368	625	673	523	10.1784375	3.178289062	6.771885937	17.39641719	24.58399844	19.14029766	31.27664219	7.267023438	12.23157969	0.18125625	-1.403795313	-1.7986	-3.267642187	-403.5098484
322	381	305	596	567	602	471	546	402	13.55813281	14.83583281	22.93649062	17.70682188	29.10079687	27.9949375	33.31094844	13.20983828	19.79877813	-0.191428125	0.039759375	-0.394014063	-0.772359255	0.32839375	-0.132076563	-1.281552644	0.032173438	2.308870312	379	529	392	704	349	791	653	614	580	10.06234219	3.125973437	6.712298437	17.24938672	17.2047875	27.1777	31.64489844	6.868151563	12.97384141	0.29564375	-1.339121875	-1.88199375	-3.22096875	-406.7308172
320	375	306	585	565	601	584	564	410	13.48097031	14.77628438	22.86600547	17.34861563	28.93412656	28.24366563	35.48657187	13.3615875	20.38407578	-0.172725	0.105832812	-0.411854688	-0.733840505	0.294751562	-0.100620313	-3.135915144	-0.106751562	1.740892187	382	529	390	655	226	731	600	537	517	10.15628047	3.1356875	6.780742188	17.27249375	0.027590625	26.57405313	30.79183203	6.538746875	12.02306875	0.201164063	-1.350720313	-1.8166125	-3.129560937	-409.8603781
321	377	309	600	571	607	561	564	627	13.62330156	14.75613437	22.91046094	17.6409125	29.00105625	28.06025	34.35734063	13.37927266	23.89825781	-0.292426562	0.086967187	-0.459665625	-0.695890505	0.1822125	-0.171382813	-2.097304207	-0.135935937	-1.284639063	381	527	388	704	261	697	664	666	529	10.16472031	3.193425	6.714485937	17.19557656	22.05697656	26.56095781	31.61249922	7.201715625	12.42464531	0.224876563	-1.391498438	-1.831007813	-3.246145312	-413.1065234
325	378	311	590	559	605	475	568	574	13.70296094	14.83831172	23.06909062	17.35027734	29.17777031	27.96191406	33.27059688	13.30998437	22.7197	-0.373584375	0.0394125	-0.517151563	-0.64669363	0.184660937	-0.119160938	-1.358765144	-0.078323437	-0.11469375	380	530	391	684	560	722	587	536	566	10.09939453	3.146464063	6.7533125	17.32367891	23.63678281	26.08754609	30.41660469	6.548861719	12.93990703	0.291560938	-1.363025	-1.768798438	-3.359667187	-416.4661906
326	374	306	601	560	602	572	564	464	13.80914062	14.79271875	22.90127344	17.82596094	29.13289219	27.93142266	34.67609531	13.38648672	20.79004141	-0.4947875	0.094639062	-0.39061875	-0.79687488	0.511446875	-0.12803125	-2.369557332	-0.156046875	1.590860937	383	532	390	691	534	689	652	604	559	10.17562031	3.196609375	6.715921094	17.31078125	23.15340234	26.12684531	31.44320391	6.951558594	12.66453437	0.201348438	-1.401425	-1.841860938	-3.239878125	-419.7060687
318	378	306	582	573	605	522	568	420	13.34908125	14.91698984	22.89712734	17.34276406	28.86464844	27.99382344	33.38951484	13.42053672	19.98666406	-0.005232812	-0.023776563	-0.419926563	-0.724934255	0.359565625	-0.133464063	-1.465580769	-0.116673437	2.235945312	363	535	393	680	666	351	591	625	510	9.595407813	3.178265625	6.86723125	17.29582813	23.75579375	19.37877656	30.54253906	7.006276563	11.9951875	0.79541875	-1.379878125	-1.901046875	-3.288515625	-422.9945844
324	379	306	594	562	604	496	531	404	13.78567656	14.78350625	22.86055469	17.74127656	29.16641172	28.13469531	33.26173984	13.12396094	19.82099219	-0.47245625	0.038575	-0.366459375	-0.74632488	0.442635937	-0.140576563	-1.270363582	0.120917188	2.346717187	392	530	389	663	948	826	664	577	518	10.38503828	3.180710156	6.777964063	16.95769687	24.56911797	27.0498	31.63809375	6.77131875	12.41167422	-0.009389062	-1.395278125	-1.872678125	-3.00391875	-425.9985031
323	377	304	604	570	605	494	564	402	13.54118594	14.94768906	22.87556641	17.2995125	29.00134922	27.868325	33.11115469	13.40228438	19.95342578	-0.204246875	0.069040625	-0.396928125	-0.589504567	0.436360937	-0.141864063	-1.233046394	-0.175746875	2.219582812	384	527	391	673	286	369	580	680	551	10.11237734	3.158364062	6.835496875	17.3432375	9.517513281	19.68708594	30.33746563	7.312000781	12.87853906	0.273060938	-1.357407813	-1.870535938	-3.275084375	-429.2735875
321	380	307	588	572	603	475	558	425	13.60040781	14.82200391	22.90854063	17.62656719	29.03042188	27.97105	32.8260375	13.34460078	20.65526406	-0.249773437	0.018453125	-0.450290625	-0.633651442	0.320985937	-0.1194625	-0.945652644	-0.056110937	1.575670312	381	534	395	777	634	563	658	653	512	10.00927813	3.197647656	6.846996875	17.18009219	24.26168438	26.32664375	31.40642734	7.2345	12.23105312	0.372276563	-1.416229688	-1.9258125	-3.134651562	-432.4082391
324	378	303	606	564	605	573	559	419	13.7195	14.87132187	22.86711563	17.12565547	29.08331406	27.96285625	35.27292031	13.3625375	20.50776875	-0.34933125	0.056978125	-0.319607813	-0.552998317	0.308540625	-0.125629688	-3.006324519	-0.12195625	1.65583125	383	532	390	548	867	764	588	619	536	10.11101719	3.179364844	6.859551562	16.81436016	24.87385625	26.95650156	30.51638438	7.074048438	12.757875	0.279092188	-1.386895313	-1.869709375	-2.775128125	-435.1833672
324	374	303	578	564	603	529	542	434	13.63535703	14.74607031	22.83502813	17.51626172	29.11058437	27.67118438	34.41507344	13.20816719	20.98845313	-0.265182812	0.095210937	-0.337929688	-0.63434363	0.340807812	-0.119420313	-2.259519832	0.01468125	1.21430625	387	531	392	802	307	710	678	576	509	10.10591094	3.172582813	6.831148437	17.15694766	12.2832	26.44766875	31.61863281	6.867078906	12.21405938	0.286303125	-1.399932813	-1.892892188	-3.141979687	-438.3253469
325	380	310	592	562	603	566	562	426	13.71070156	14.87932422	22.973925	17.23275	29.09549297	28.26778281	35.07735234	13.34673594	20.74637891	-0.32454375	0.041090625	-0.501951563	-0.632965505	0.341207812	-0.155748438	-2.776021394	-0.078821875	1.431492187	384	526	393	643	679	702	581	607	508	10.06261016	3.176946094	6.840421875	17.42175781	24.60709531	26.38884453	30.26290938	7.0156125	12.44642188	0.3145	-1.400553125	-1.855490625	-3.242792187	-441.5681391
323	379	307	601	566	601	507	568	431	13.62185156	14.79570781	22.99077188	17.51468125	29.00315391	28.06860938	34.09901875	13.38816563	20.94251406	-0.21310625	0.053745312	-0.43936875	-0.817926442	0.2446125	-0.128360938	-1.906671394	-0.138709375	1.265782812	385	537	389	611	681	673	661	584	527	10.05907813	3.217640625	6.909246875	17.19084688	24.28773594	26.05140781	31.49036406	6.923209375	12.68659844	0.317192188	-1.419860938	-1.887545313	-3.118242187	-444.6863812
322	378	304	609	563	605	516	560	439	13.62235	14.87843906	22.86701719	17.334375	29.18453125	27.93065625	34.50422188	13.26809375	21.07952344	-0.164992187	0.0428625	-0.402784375	-0.919776442	0.363214062	-0.158520313	-2.260082332	-0.011601562	1.165235937	380	532	395	546	843	770	582	648	634	9.961900781	3.220682812	6.824328125	16.64145156	24.93262187	26.39450313	30.32324062	7.250365625	13.89388984	0.424548438	-1.417679688	-1.912248438	-2.716453125	-447.4028344
323	378	311	593	558	602	591	543	434	13.66081406	14.83248438	23.01334844	17.43642344	29.04720938	27.91928516	34.70691094	13.16367969	20.93585078	-0.240073437	0.063984375	-0.51329375	-1.08697488	0.24355	-0.147475	-2.388057332	0.029357813	1.26783125	381	537	389	853	313	631	664	583	760	10.00573594	3.210817188	6.749920313	17.24022188	13.874225	25.67524531	31.52596328	6.946534375	14.75389297	0.379704688	-1.416559375	-1.860104688	-3.2145	-450.6173344
322	375	306	606	560	602	514	554	421	13.69093047	14.76952656	22.87257578	17.13153828	29.01771016	27.74442734	33.18632422	13.27788672	20.67486875	-0.257675	0.141571875	-0.40525625	-1.07135613	0.361814062	-0.16845625	-1.226458894	-0.0561	1.490853125	381	538	388	682	688	375	584	664	623	9.988010938	3.238685937	6.862997656	17.48629297	24.66121328	20.84854219	30.314175	7.35655	13.46335156	0.413035938	-1.430470313	-1.892459375	-3.402321875	-454.0196562
321	382	306	613	564	604	495	564	425	13.50094375	14.96736953	22.99639297	17.6344375	29.06971094	27.91045	33.16074062	13.22406953	20.83159375	-0.04316875	-0.049082813	-0.4335	-1.036057692	0.347126562	-0.2282875	-1.145455769	-0.108565625	1.341460937	380	533	391	758	675	804	659	633	645	9.962178125	3.181714062	6.828623437	17.41537422	24.62219219	26.81868203	31.48596719	7.304321094	13.7489375	0.436667188	-1.396876563	-1.919934375	-3.3991375	-457.4187937
327	373	305	590	564	603	498	548	407	13.88450469	14.75410469	22.90027812	17.626075	29.06517578	28.23102969	33.42754219	13.26767813	20.37705469	-0.440157812	0.177121875	-0.38503125	-1.085796755	0.298348437	-0.164257813	-1.239468269	-0.0497	1.674264062	378	530	391	673	865	368	582	604	508	9.933110938	3.223575781	6.916534375	17.41838438	25.11791094	19.57132578	30.43561016	7.17509375	11.79211719	0.44858125	-1.427898438	-1.939328125	-3.275725	-460.6945187
327	379	306	589	560	605	513	545	433	13.72701563	14.83013437	22.94999219	17.58789375	29.08269219	27.9530125	33.59580469	13.27256719	21.17562813	-0.279229688	0.042967187	-0.39165	-0.937978005	0.278328125	-0.145601563	-1.472558894	-0.0735625	1.032678125	378	533	393	716	314	567	666	561	731	9.966859375	3.219609375	6.864840625	17.68528438	14.24012578	26.17483594	31.62834453	6.911275	14.57939219	0.36381875	-1.4430625	-1.921340625	-3.571098437	-464.2656172
322	380	302	594	554	600	521	565	439	13.55033594	14.96238516	22.72738359	17.26568281	29.16954766	28.01054063	33.66523438	13.37326719	21.20809062	-0.08374375	0.037407812	-0.305398438	-0.825465505	0.330935937	-0.1438875	-1.504230769	-0.130389062	1.009929687	379	540	392	645	708	728	580	613	638	9.956328125	3.226492188	6.931822656	17.54334375	24.94794531	26.39428437	30.23765078	7.168532813	13.51088125	0.420035938	-1.440496875	-1.940520313	-3.445739062	-467.7113562
326	373	308	572	566	602	498	534	408	13.82686484	14.71876563	22.96192266	17.59389063	29.02598125	28.04605859	33.22290781	13.11291094	20.38738672	-0.364510937	0.146673437	-0.42555	-0.905945192	0.269810937	-0.161035938	-1.166654207	0.062192188	1.666485937	383	534	389	876	859	700	667	601	636	10.03578125	3.207910938	6.923651563	16.90138906	25.15230469	26.32084766	31.72148281	7.191521875	13.70246406	0.33323125	-1.4261	-1.963154688	-2.890201562	-470.6015578
326	376	307	601	554	602	505	587	435	13.68700703	14.83474141	22.9273625	17.21124531	29.1562625	28.06894453	33.44516719	13.44003438	21.17788125	-0.275339062	0.092064062	-0.42701875	-0.78972488	0.320804687	-0.149423438	-1.295408894	-0.219879687	0.962023437	382	540	390	636	304	421	582	566	625	10.05464609	3.270517188	6.850076562	17.65195234	12.51970234	22.55342344	30.27790234	7.000195312	13.50135938	0.360928125	-1.465895313	-1.919329688	-3.530482812	-474.1320406
325	379	304	598	568	603	496	506	423	13.76151406	14.90029219	22.84692422	17.75195	29.14456719	28.045825	33.25601094	12.94410938	20.82084688	-0.283134375	0.027965625	-0.350240625	-0.996476442	0.10768125	-0.159823438	-1.188258894	0.245407813	1.293251562	359	534	390	719	662	582	661	636	588	9.377804688	3.208689062	6.878160937	17.38051094	24.94427344	26.15528516	31.59974531	7.349479688	12.99678672	1.023846875	-1.421354688	-1.939792188	-3.411790625	-477.5438312
326	377	306	586	552	606	534	562	670	13.75199141	14.82224375	22.79570625	17.74236797	29.39930234	28.17419766	33.88226484	13.51473047	24.32283438	-0.322190625	0.031965625	-0.40478125	-1.005001442	0.293623437	-0.174685938	-1.698263582	-0.242526562	-1.68730625	392	533	390	659	667	626	579	588	586	10.31480703	3.238735938	7.02546875	17.48293594	24.87096562	25.90121484	30.31855469	7.089709375	12.94077422	0.074782813	-1.427235938	-1.995523438	-3.435376562	-480.9792078
323	381	307	590	564	598	493	560	447	13.59915469	14.8817125	23.0065625	17.42994219	29.13606563	27.95465547	33.40842344	13.35015781	20.85026563	-0.163982812	0.003434375	-0.4391125	-0.916576442	0.41016875	-0.142021875	-1.357587019	-0.110129687	1.359545312	381	542	390	701	667	529	669	645	541	9.9406125	3.256657813	6.897604688	17.42176563	24.84649062	25.56599844	31.67814219	7.391360938	12.46696563	0.460064063	-1.47531875	-1.976964063	-3.380390625	-484.3595984
321	375	307	615	567	605	586	528	403	13.52815625	14.83831562	22.91119375	17.68927813	28.95648594	28.04823281	35.35520156	13.15196641	19.9114875	-0.144421875	0.088475	-0.420779688	-0.879253005	0.306671875	-0.198520313	-2.999816707	0.011196875	2.118878125	383	541	386	619	682	777	581	603	570	10.05655937	3.2415875	6.951883594	17.44577812	24.89566641	26.998025	30.31693594	7.120389062	12.87126641	0.32259375	-1.447420313	-1.99066875	-3.386689062	-487.7462875
323	380	308	615	544	605	512	556	392	13.70357031	14.90959219	23.0345375	17.76221563	29.11210078	28.06007969	34.45165469	13.34828594	19.87781953	-0.319601562	-0.00230625	-0.448685938	-0.856796755	0.347471875	-0.142135938	-2.117058894	-0.215754687	2.162553125	377	527	390	746	811	704	671	581	555	9.931985938	3.19946875	6.8851875	17.19578516	25.39773281	26.25955078	31.64539219	7.140626563	12.70703281	0.443198438	-1.405589063	-2.000509375	-3.2478875	-490.994175
324	377	305	594	571	601	497	553	443	13.61799688	14.8629125	22.87550781	17.62959453	29.22477813	27.93319219	34.54603281	13.27284844	21.3373875	-0.209496875	0.080098437	-0.401565625	-0.797604567	0.387704687	-0.165723438	-2.101172957	-0.156717187	0.894582812	380	533	389	720	372	706	578	652	539	9.923735937	3.267133594	6.980621875	17.26555234	19.82132031	26.28586328	30.4040875	7.484874219	12.61186094	0.472432813	-1.452734375	-2.020375	-3.249146875	-494.2433219
322	369	308	602	568	602	504	571	408	13.63751562	14.6802625	23.03602344	17.30023594	29.04705078	27.93629141	34.43154453	13.51113906	20.26849453	-0.181201562	0.212917187	-0.450271875	-0.765723317	0.39550625	-0.145807813	-2.090101082	-0.267559375	1.7695125	376	537	391	736	849	720	654	694	513	9.885632031	3.268954688	6.950570312	17.61156797	25.595725	26.43304141	31.51512344	7.641	12.30935156	0.515865625	-1.464923438	-2.127760938	-3.539751562	-497.7830734
321	380	311	602	571	600	568	529	567	13.48660781	14.89367109	22.98588438	17.71604609	28.96343906	28.05858359	35.29358359	13.0852875	23.45811875	-0.067965625	-0.005521875	-0.49735	-0.875032692	0.132828125	-0.13798125	-2.898955769	0.036735937	-0.92079375	377	530	390	715	340	380	581	541	509	9.940226563	3.220082812	7.036728906	17.46339063	18.11150313	20.89468828	30.34549531	6.857845313	12.40675938	0.45588125	-1.434492188	-2.088182813	-3.421020312	-501.2040937
322	374	304	580	560	604	555	557	560	13.69618281	14.80901094	22.83591563	17.18776797	29.29136328	27.89645078	34.94593906	13.42717031	22.72572969	-0.242364062	0.1131875	-0.330757813	-0.640721755	0.169373437	-0.15596875	-2.553474519	-0.17543125	-0.198817188	381	535	388	764	327	753	649	636	574	9.97591875	3.310964063	6.929496875	17.22256641	15.59349844	27.00406563	31.47620781	7.404170313	13.30926719	0.4129	-1.48424375	-2.052601563	-3.189003125	-504.3930969
325	377	305	597	556	603	483	558	481	13.78613438	14.80468125	22.75906562	17.69165938	29.33610078	28.0372875	33.70885781	13.42567031	21.31797656	-0.324323437	0.091304687	-0.349614063	-0.90063738	0.345114062	-0.174496875	-1.498843269	-0.2098125	1.0586125	382	537	389	667	939	742	582	626	495	9.969660937	3.231060937	6.945279688	17.5354	25.62984844	26.15922109	30.45482422	7.380107031	12.078875	0.42434375	-1.45125	-2.11433125	-3.344639062	-507.7377359
324	374	308	605	562	600	498	546	427	13.69007344	14.82359609	23.15847656	17.23507344	29.08887266	28.01962734	34.38030469	13.24625859	20.21767031	-0.214795312	0.092898437	-0.432146875	-0.696213942	0.370446875	-0.152603125	-2.076326082	-0.093465625	1.945192187	380	537	391	697	311	690	673	627	814	9.970478906	3.273614063	6.961620312	17.49205469	14.63110313	26.54572656	31.74949844	7.3074625	15.47666016	0.433910938	-1.483760938	-2.097825	-3.444292187	-511.1820281
325	378	306	588	564	603	594	558	415	13.80537656	14.89454531	22.87051953	17.82209375	29.03350859	28.01606875	35.59170547	13.36939453	20.1401	-0.292907812	0.0541875	-0.373784375	-0.964035817	0.488628125	-0.170214063	-3.111680769	-0.159740625	1.9972125	379	535	390	736	709	367	575	614	659	9.973929688	3.299367187	7.024361719	17.58001875	25.37084844	20.16468594	30.24231719	7.298885156	14.06287656	0.410642188	-1.520871875	-2.089726563	-3.406801562	-514.5888297
321	377	306	590	566	604	538	562	401	13.5795625	14.84404688	22.95437969	17.42354375	28.76698828	28.05529609	34.02699844	13.32039609	19.9625125	-0.054251563	0.035625	-0.367173438	-0.854754567	0.447645312	-0.151101563	-1.767088582	-0.118132813	2.139267187	381	534	386	714	667	795	458	651	649	10.02028906	3.259394531	6.826746094	17.58299609	25.00511094	26.99289375	27.86704297	7.436509375	14.04812188	0.4024375	-1.468684375	-2.004917188	-3.43829375	-518.0271234
323	379	304	591	564	601	485	553	450	13.76022188	14.88191719	22.80745703	17.8605375	29.03610313	28.05146875	33.64891406	13.29260469	21.34040234	-0.223339062	0.032739062	-0.31995625	-0.997154567	0.340445312	-0.159923438	-1.621969832	-0.1136625	0.949198437	379	537	386	688	686	368	639	592	624	9.977707813	3.2650375	6.949385938	17.43768828	24.91609844	20.09605078	32.11605625	7.098364063	13.65478984	0.4483	-1.495115625	-2.01765625	-3.39461875	-521.4217422
327	377	308	618	554	603	475	534	443	13.90913906	14.89230625	23.11182813	17.38971016	29.06195313	28.02108906	33.89294844	13.05358984	21.03844844	-0.387342187	0.041698437	-0.4546375	-0.94373738	0.200207812	-0.1774	-1.649887019	0.038826562	1.224157812	378	517	387	703	644	818	655	620	551	9.982554688	3.277459375	6.915460938	17.69641094	24.90098438	27.18956406	31.57543906	7.335811719	12.77400469	0.435053125	-1.478648438	-2.056759375	-3.579067187	-525.0008094
327	378	309	589	565	605	590	576	410	13.82319531	14.90111797	22.83539219	17.71942813	29.16712188	27.99221875	35.57557109	13.49810703	20.27227344	-0.300126562	0.02095625	-0.445323438	-0.992642067	0.303751562	-0.190648438	-3.171615144	-0.295165625	1.80359375	376	541	384	723	676	371	604	639	587	9.907882812	3.303617188	6.969457813	17.66413125	24.86832422	20.38985156	31.01826172	7.438328125	13.2292125	0.463054688	-1.517389063	-2.000190625	-3.611579687	-528.6123891
323	378	308	602	564	603	554	564	412	13.64722656	14.86635469	23.10543516	17.38240312	29.04617969	27.99189062	34.81878516	13.33249688	20.45846875	-0.175446875	0.05350625	-0.43693125	-0.94563113	0.394189062	-0.162873438	-2.547391707	-0.102745313	1.64416875	377	545	388	630	700	654	655	594	582	9.870989063	3.350234375	6.953046875	17.75519453	25.10431719	27.0363125	31.51585	7.164604688	13.08995703	0.502101563	-1.550901563	-2.035607813	-3.634754687	-532.2471437
325	378	307	605	567	604	467	552	441	13.7488875	14.87491953	22.85157813	17.56372031	29.05892344	28.03118516	33.36010625	13.31096328	21.317575	-0.270870312	0.056054687	-0.397357813	-0.835585817	0.425270312	-0.191046875	-1.266215144	-0.092935938	0.904073437	377	542	388	761	677	752	584	570	500	9.919903125	3.292	7.050991406	17.31492813	25.15660625	27.04118203	30.45144922	7.078641406	12.05969609	0.4851125	-1.525607813	-2.109923438	-3.30355	-535.5506937
322	375	308	593	563	606	481	557	391	13.66369063	14.80593125	23.04577031	17.33436719	28.92879062	27.91915703	34.13074219	13.31635469	19.93252969	-0.13850625	0.08145	-0.450914063	-0.858510817	1.129003125	-0.203890625	-1.936552644	-0.140954687	2.037607812	377	486	390	657	776	718	680	625	529	9.920351563	3.132335156	6.991292188	17.41713906	25.68730859	26.94769219	31.87604375	7.427754687	12.83955156	0.477601563	-1.369717188	-2.11403125	-3.32610625	-538.8768
325	379	306	586	540	604	591	549	446	13.75600469	14.89525469	22.77193437	17.81223516	28.45995937	27.95434453	35.19719531	13.256875	21.60347891	-0.285873437	0.018135937	-0.342389063	-1.063523317	0.413351562	-0.217810938	-2.822987019	-0.077884375	0.577526562	378	547	387	725	482	676	575	612	540	10.01397891	3.396796875	7.0173	17.45605469	24.34656797	26.31008281	30.2295875	7.316825781	12.93041719	0.410151563	-1.591214063	-2.079317188	-3.461679687	-542.3384797
323	383	305	589	570	602	541	554	469	13.68121719	14.94458281	23.03117656	17.34980938	29.03230391	28.01353672	34.61243594	13.32786016	21.80453906	-0.214878125	-0.041940625	-0.352773438	-0.954046755	0.329440625	-0.162475	-2.439857332	-0.151225	0.438940625	371	494	387	695	668	689	659	596	574	9.801478125	3.201275	7.012801563	17.77797344	25.05524531	26.5244375	31.70777031	7.215553125	13.34765547	0.62335625	-1.444609375	-2.121253125	-3.7102625	-546.0487422
328	376	307	593	557	600	479	551	428	13.80876563	14.8645875	22.81927344	17.61697344	29.11659531	27.94165625	33.7061625	13.142175	20.83519063	-0.373465625	0.060915625	-0.37319375	-0.875173317	0.393235937	-0.154117188	-1.552090144	-0.062923437	1.265884375	376	572	386	658	688	582	579	607	544	9.994800781	3.486520312	7.072851562	17.77309922	24.99865859	25.41949141	30.22040156	7.34228125	12.83092266	0.435882813	-1.699051563	-2.087442188	-3.678085937	-549.7268281
325	380	306	602	569	600	468	558	410	13.73411094	14.96723125	23.10710781	17.28663281	29.15364219	27.96256562	33.65709297	13.30206797	20.48307266	-0.223307812	-0.034928125	-0.431995313	-0.809648317	0.424701562	-0.158534375	-1.636838582	-0.146579688	1.552348437	369	540	386	680	681	694	679	627	620	9.741610937	3.340200781	7.045050781	17.49616172	25.12218125	26.34459453	31.76610469	7.42348125	13.89636406	0.661523438	-1.598128125	-2.109579688	-3.514992187	-553.2418203
325	379	305	613	564	603	559	566	410	13.67193438	14.86998281	22.75190469	17.63034219	28.97456875	28.054725	35.31539531	13.30942031	20.58682266	-0.201509375	0.062417187	-0.359259375	-0.902935817	0.231523437	-0.17184375	-2.981491707	-0.187832813	1.423348437	375	535	384	673	683	619	574	632	482	9.931045312	3.351054687	7.005075781	17.68314688	24.9451	25.67876875	30.1831875	7.3516	11.88215234	0.466201563	-1.572548438	-2.094523438	-3.55355625	-556.7953766
325	378	307	598	557	603	547	527	408	13.76448594	14.89497422	22.97621094	17.52074453	29.14152188	27.94572656	34.90504531	12.96656406	20.57550703	-0.265917187	0.02135625	-0.439759375	-0.835926442	0.362996875	-0.176196875	-2.603108894	0.095326562	1.449892187	371	535	388	668	780	686	653	759	610	9.86768125	3.291415625	7.055757031	17.28311797	25.87361328	26.34320781	31.43243125	8.969553125	13.95562891	0.526101563	-1.536690625	-2.115004688	-3.31256875	-560.1079453
328	380	306	588	565	604	484	554	414	13.82304844	14.99794453	22.92561094	17.35313125	29.07232344	28.0887125	33.80025547	13.38169688	20.87861016	-0.323142187	-0.01164375	-0.448820313	-0.91309988	0.486992187	-0.198540625	-1.689382332	-0.231582813	1.193826562	371	539	388	670	473	695	576	632	547	9.863065625	3.361220313	7.074199219	17.71590078	24.32577031	25.78903125	30.28985781	8.166694531	12.92382344	0.539282813	-1.588653125	-2.148667188	-3.632248437	-563.7401937
328	378	304	595	568	603	475	559	412	13.80908281	14.89340625	22.87124297	17.66720313	28.84044062	27.74955625	33.96216094	13.31116719	20.75042344	-0.33445625	0.018026562	-0.402135938	-0.982934255	0.476273437	-0.201903125	-1.795072957	-0.150240625	1.31609375	374	534	388	584	703	395	680	610	509	9.944189844	3.286611719	7.155673438	17.00207031	24.98655625	21.82730625	31.76906641	7.927974219	12.66124531	0.493559375	-1.53114375	-2.14355	-3.178173437	-566.9183672
328	377	305	592	564	599	554	547	404	13.85421875	14.91524531	22.71128906	17.23633984	28.9440375	27.81081562	35.2384125	13.27265781	20.67091484	-0.344104688	0.047235937	-0.428554687	-0.726882692	0.451620312	-0.178859375	-2.927462019	-0.106542188	1.402021875	373	530	387	623	849	804	570	620	546	9.892910937	3.307252344	7.11600625	17.16985156	25.73076094	26.94671563	30.02858281	7.845622656	13.22758984	0.523579688	-1.532796875	-2.169934375	-3.24348125	-570.1618484
328	374	304	609	572	604	546	558	603	13.83265938	14.7324	22.97758984	17.66778437	29.015025	28.02085625	34.91870938	13.36230391	24.23215313	-0.358753125	0.13015	-0.468660938	-0.979090505	0.175223437	-0.199332813	-2.657663582	-0.17279375	-1.677323438	373	538	388	777	374	369	656	629	524	9.865739062	3.308644531	7.065796875	17.35960469	21.25794297	19.76647031	31.52759297	7.828190625	12.86872734	0.54714375	-1.5548875	-2.116735938	-3.3619	-573.5237484
328	376	304	594	556	603	482	551	565	13.75242422	14.88203594	22.78116406	17.69971875	29.36892578	28.0146	33.81481641	13.21684531	23.12415	-0.20293125	0.077604687	-0.431642188	-0.978053005	0.292920312	-0.174214063	-1.680887019	-0.052760938	-0.575546875	375	537	386	671	630	814	577	620	516	9.905396875	3.363065625	7.1181	17.43394531	24.90941328	27.08987969	30.23587969	7.728454688	12.83262656	0.487209375	-1.572929688	-2.140475	-3.350904687	-576.8746531
326	378	304	593	561	603	482	557	471	13.71156328	14.99760781	22.84166719	17.18988438	29.06105625	28.12027031	34.07995078	13.37046094	21.34109375	-2.04E-01	-0.022740625	-0.424820313	-0.821929567	0.176446875	-0.186479688	-1.965869832	-0.129342188	1.033053125	378	534	385	700	672	370	678	609	560	9.98840625	3.292763281	7.082053125	17.59842656	24.70929844	20.35506406	31.74435234	7.5650875	13.53537188	0.40680625	-1.5216375	-2.10910625	-3.534459375	-580.4091125
326	377	309	593	551	604	527	515	520	13.7905125	14.96086094	22.90139531	17.58855937	29.24017344	28.13171875	34.79876719	12.96592031	22.18148125	-0.269078125	0.031157812	-0.516942188	-0.854465505	0.198989062	-0.230775	-2.605472957	0.188801562	0.288435937	378	533	384	717	718	825	564	633	549	9.943535156	3.310120313	7.11054375	17.60015938	24.82151094	27.20318594	29.99490781	7.681657812	13.19005156	0.441454688	-1.536376563	-2.148204688	-3.442815625	-583.8519281
326	378	304	606	552	603	541	546	428	13.80759063	14.79502813	22.84492969	17.25298672	29.27833125	28.02007969	34.88576563	13.31292109	20.23628594	-0.259259375	0.048029687	-0.4215875	-0.788890505	0.463170312	-0.179748438	-2.677022957	-0.144789063	1.973276562	374	537	386	695	704	370	667	735	528	9.857607813	3.349742188	7.103352344	17.79195937	24.80913672	20.52785391	31.71029531	9.095215625	12.96900469	0.541309375	-1.581823438	-2.215607813	-3.645510937	-587.4974391
323	380	307	593	569	597	497	575	475	13.6969125	14.8826375	22.87614219	17.68295469	28.95527656	27.94851094	34.09655	13.48170625	21.53818125	-0.156670313	0.021123437	-0.513946875	-0.92409988	0.35315	-0.166426563	-1.987557332	-0.299279688	0.80861875	378	538	384	700	670	749	567	563	520	9.948953125	3.326605469	7.095291406	17.66245	24.77879141	27.06690469	30.04963125	8.047378125	12.90449922	0.419609375	-1.5676625	-2.08704375	-3.56138125	-591.0588203
331	376	303	609	559	601	480	560	415	14.05242188	14.89842578	22.87895469	17.448225	29.16410313	28.04225625	33.93514844	13.30469922	19.98235469	-0.493601562	0.031504687	-0.44629375	-0.914746755	0.389323437	-0.199901563	-1.858932332	-0.168285938	2.112376562	376	528	383	636	609	376	667	684	530	9.920385938	3.283697656	7.08283125	17.58731719	24.88680313	21.12205469	31.72576406	8.494115625	13.17391328	0.481932813	-1.525451563	-2.168842188	-3.4466625	-594.5054828
328	375	308	601	567	602	496	550	434	13.7866	14.89501719	22.76842891	17.70404062	29.12771719	28.25256641	34.44570781	13.31737344	20.82840078	-0.234710938	0.075748437	-0.51329375	-0.98517488	0.537310937	-0.19005625	-2.257605769	-0.096785938	1.363303125	373	538	385	699	746	861	575	605	533	9.867454688	3.327944531	7.1263125	17.67568594	24.82443438	27.46704687	30.2448125	7.985196875	13.19515469	0.545490625	-1.572564063	-2.167134375	-3.603289062	-598.1087719
328	377	304	598	569	602	544	570	422	13.92788984	14.87685469	22.88483984	17.39263203	28.89769531	28.01252031	34.98024453	13.47673516	20.45567656	-0.388089062	0.044207812	-0.45738125	-0.89682488	0.521029687	-0.163176563	-2.824632332	-0.226607812	1.679210937	375	532	386	699	688	730	664	744	525	9.846667188	3.316363281	7.133814063	17.63265469	25.04464922	26.64977031	31.67717266	9.292609375	13.08138437	0.540690625	-1.558625	-2.181760938	-3.399820312	-601.5085922
327	374	306	592	565	600	523	561	403	13.805975	14.89117891	22.85969531	18.07330859	28.95615938	28.02212969	34.51540781	13.35386875	20.22751719	-0.26951875	0.067903125	-0.500115625	-1.14974988	0.31646875	-0.162296875	-2.379824519	-0.200259375	1.871410937	343	529	385	660	734	618	572	544	520	9.178790625	3.303820312	7.189115625	17.77467031	24.74351719	26.425075	30.26146641	8.159261719	13.10993203	1.213103125	-1.576085938	-2.21854375	-3.55975	-605.0683422
326	384	303	599	562	602	495	554	462	13.82677422	15.02291328	22.85667031	17.56992188	29.11067031	28.32099375	34.09327969	13.35635703	21.66127813	-0.3299375	-0.108209375	-0.408773438	-0.966523317	0.324467187	-0.1840125	-2.038316707	-0.124235938	0.6093625	387	537	388	723	687	638	670	650	553	10.23399375	3.327114063	7.228617969	17.29164687	25.09032969	26.28157812	31.7839	8.596221875	13.51844844	0.135021875	-1.581201563	-2.284628125	-3.246460937	-608.3148031
327	374	307	583	556	600	482	549	430	13.77194375	14.77456875	22.89558594	17.88134375	29.22692109	28.06059922	34.07032109	13.26163594	20.81092734	-0.27455	0.100292187	-0.512159375	-1.047713942	0.33394375	-0.176704688	-1.960290144	-0.088365625	1.325470312	375	533	388	644	655	735	573	596	537	9.869051563	3.308640625	7.152549219	17.68720156	24.78411719	26.76617969	30.20334062	8.131841406	13.1863875	0.522967188	-1.566834375	-2.210478125	-3.487548437	-611.8023516
326	377	306	605	567	604	530	534	405	13.82491016	14.89857656	22.93441875	17.52411875	29.13579844	28.10942891	34.93384609	13.14929922	20.32546719	-0.286264062	0.05639375	-0.488139063	-1.009084255	0.223696875	-0.204	-2.686249519	-0.03459375	1.696225	375	538	386	716	732	714	658	598	526	9.895751563	3.337757031	7.141703125	17.36399922	24.8353625	26.37078047	31.62707969	8.031319531	13.13653047	0.495428125	-1.59513125	-2.205773438	-3.2719625	-615.0743141
325	374	310	606	562	598	554	563	442	13.7460625	14.84332031	22.9382875	17.91817188	29.1859875	27.92163437	35.14672109	13.35873125	21.40775469	-0.240035937	0.08728125	-0.529096875	-1.099553005	0.387410937	-0.123776563	-2.819508894	-0.194364062	0.78429375	373	531	383	717	690	701	570	656	523	9.920826563	3.295403125	7.17044375	17.54765313	25.00335234	26.47272656	30.26442344	8.14269375	13.08394219	4.96E-01	-1.56325625	-2.21414375	-3.478323437	-618.5526375
328	378	307	570	563	601	508	554	437	13.85211016	14.92997422	22.96835781	17.53119609	29.0337625	27.68016875	34.35678672	13.30359766	21.11688281	-0.343590625	-0.01619375	-0.50124375	-1.00764363	0.307265625	-0.167046875	-2.151574519	-0.156539063	1.047082812	376	537	386	727	684	707	677	636	573	9.8957625	3.378692188	7.159257031	17.42215781	25.00720078	26.38977656	31.75884844	8.082274219	13.77984531	0.530975	-1.604548438	-2.268082813	-3.36035	-621.9129875
326	376	307	594	560	600	483	490	446	13.76710234	14.88051094	22.75245781	18.03243672	29.14268516	27.81789219	33.97488437	12.77505391	21.40317891	-0.23945	0.061979687	-0.484821875	-1.219109255	0.348209375	-0.17743125	-1.860099519	0.312339063	0.786598437	373	537	386	730	706	352	573	745	554	9.892635937	3.357420312	7.220633594	17.62937344	25.01649141	19.91903047	30.2365	9.2705	13.37605078	5.31E-01	-1.605553125	-2.309345313	-3.458309375	-625.3712969
327	370	307	600	555	471	487	565	419	13.84632187	14.76520937	22.975	17.61272812	29.18737187	26.26297344	34.19881875	13.54233438	20.58920469	-0.371360937	0.147607812	-0.476284375	-0.94311238	0.362890625	0.985117187	-2.062115144	-0.36058125	1.462125	375	539	387	628	666	809	662	587	576	9.936878125	3.370115625	7.176973438	17.74719453	24.95618906	27.0920375	31.70699766	8.391875	13.73567109	0.464959375	-1.605953125	-2.281	-3.629809375	-629.0011062
325	380	309	597	566	491	528	566	493	13.69222344	14.94609453	22.94294063	17.97589219	29.04980156	26.70479219	34.92944375	13.35581563	22.32669688	-0.174053125	-0.035839063	-0.52796875	-0.989465505	0.273648437	0.402798437	-2.672893269	-0.20528125	-0.032076563	377	517	386	683	689	369	575	633	560	9.969054688	3.327220313	7.146089063	17.51635938	25.05087969	19.902025	30.3607375	8.40641875	13.38767344	0.442545313	-1.582948438	-2.22973125	-3.39506875	-632.396175
328	375	308	602	563	630	530	565	488	13.89568203	14.83871094	23.02794219	17.54845859	29.18971719	28.53454219	34.80752656	13.41198438	21.91535234	-0.389165625	0.033542187	-0.485125	-0.867967067	0.403954687	-0.6161375	-2.536205769	-0.255173438	0.366448437	374	532	385	629	670	557	687	638	748	9.895048438	3.372767187	7.218664062	17.63699063	25.02947578	26.48392969	31.92707656	8.36330625	15.27684453	0.533042188	-1.621523438	-2.279053125	-3.468329687	-635.8645047
328	374	306	619	560	616	488	551	410	13.77156016	14.88260703	22.90764766	17.73610625	29.11599609	28.24211328	34.08653594	13.23766406	20.27811016	-0.268746875	0.0357625	-0.455885938	-0.765779567	0.459284375	-0.407814063	-1.956349519	-0.106046875	1.798128125	374	544	390	673	692	767	568	635	651	9.906073437	3.396448437	7.260680469	17.31580938	24.93629922	27.17916563	30.13845156	8.22046875	14.27982031	0.52290625	-1.62208125	-2.326110938	-3.26101875	-639.1255234
326	378	305	593	565	606	483	552	407	13.91423125	14.90910703	22.73810781	17.54704375	28.99996406	28.18013906	34.06061875	13.32320781	20.37244688	-0.37285625	-0.027601563	-0.42406875	-0.886848317	0.413984375	-0.292473438	-2.017691707	-0.146504688	1.669629687	378	536	386	650	741	701	654	895	631	9.9590375	3.354529688	7.168220313	17.74733047	25.77228281	26.81348594	31.63602188	9.951953125	14.19161563	0.449985938	-1.597534375	-2.271554688	-3.599771875	-642.7252953
329	374	305	576	562	603	513	544	491	13.9657875	14.87881172	22.83880625	17.93089219	29.05562422	28.1774625	34.76715781	13.18767031	22.30354844	-0.393798437	0.069315625	-0.415265625	-0.973029567	0.314003125	-0.300975	-2.509612019	-0.035560938	0.04215	375	538	385	770	451	741	574	717	627	9.879959375	3.359672656	7.174384375	17.34444922	24.10685781	26.93245469	30.295175	9.1090625	14.09816563	0.549948438	-1.616690625	-2.278032813	-3.255179687	-645.980475
329	378	308	594	559	600	538	556	438	13.91674844	14.94903906	22.94495781	17.58478672	29.08082656	28.15989531	35.01502891	13.20561641	20.87449688	-0.40115625	-0.003089063	-0.47136875	-0.937223317	0.399271875	-0.23408125	-2.713685457	-0.097240625	1.2401375	375	537	389	726	623	676	674	613	627	9.9264625	3.347410938	7.2499875	17.62568203	25.03300625	26.58709219	31.77266406	8.44831875	14.10179687	0.492248438	-1.604348438	-2.35638125	-3.425121875	-649.4055969
328	373	306	602	557	600	502	544	450	13.94230156	14.86342969	22.95516953	17.82685547	29.14296094	27.97441953	34.29051563	13.18009922	21.38525469	-0.418071875	0.086560937	-0.438396875	-0.925285817	0.32170625	-0.235242188	-2.163619832	-0.063859375	0.869059375	377	532	384	682	679	743	572	820	623	9.965864063	3.370603906	7.260465625	17.52886016	25.06401875	26.85100156	30.22325313	9.860623438	14.05697813	0.474065625	-1.619301563	-2.327226563	-3.47879375	-652.8843906
330	376	307	598	563	602	478	584	425	13.94001797	14.90980156	22.83990781	17.38065156	29.18270156	28.02543906	33.97887422	13.54927109	20.6408375	-0.420939062	0.026001562	-0.481621875	-0.739745192	0.375925	-0.22915	-1.865241707	-0.348420313	1.484014062	375	534	389	627	672	670	663	601	619	9.941940625	3.345671094	7.192217187	17.68903125	25.60832891	26.43280313	31.7160875	8.74259375	14.06471562	0.528395313	-1.627165625	-2.33719375	-3.447667187	-656.3320578
331	378	306	591	556	603	501	550	474	13.97238281	14.93145391	22.83779766	17.8776625	28.96214688	28.05340625	34.58535	13.16257969	21.79864922	-0.4601	-0.02280625	-0.479115625	-0.80582488	0.466953125	-0.21071875	-2.349858894	-0.085140625	0.443526562	372	528	386	600	604	355	576	887	559	9.933546875	3.320924219	7.259642188	17.31726328	25.09543203	20.39231719	30.36541094	10.24944219	13.20775469	0.552665625	-1.57773125	-2.322032813	-3.3071125	-659.6391703
330	376	305	592	570	599	544	552	431	13.92765625	14.96706875	22.87299844	17.59477969	29.04256328	28.32470156	35.09203516	13.25319609	20.65713594	-0.441775	-0.04719375	-0.365004688	-0.82601238	0.404228125	-0.201353125	-2.839349519	-0.1124875	1.435914062	375	533	386	809	664	788	665	642	686	9.938573437	3.360223438	7.205948437	17.73502031	25.05929297	27.26340547	31.66837813	9.190178906	14.76011172	0.491442188	-1.637778125	-2.353460938	-3.64175	-663.2809203
328	376	306	603	562	601	520	566	443	13.90393203	14.90545469	22.87105625	18.04319375	29.04577578	27.82662969	34.56492031	13.32910859	21.16420156	-0.383751562	0.033903125	-0.418896875	-0.910359255	0.295278125	-0.257034375	-2.406940144	-0.17345	0.97399375	376	539	387	613	742	360	578	799	625	9.947735938	3.381885938	7.3189	17.74778125	25.14361094	19.7392875	30.34385078	10.20579063	14.00878281	0.490026563	-1.64265625	-2.361048438	-3.512576562	-666.7934969
329	376	306	577	557	606	483	560	423	13.8916625	14.90735859	22.83671016	17.5034375	29.19004844	28.09865859	33.99342656	13.27571328	20.65150938	-0.338039062	-0.003421875	-0.404804688	-0.696145192	0.306715625	-0.266698438	-1.874685457	-0.159467188	1.447365625	370	480	386	660	660	789	659	610	583	9.838357031	3.174053906	7.219138281	17.57729453	25.13758125	27.2446875	31.66525781	9.129479688	13.59647969	0.590948438	-1.452646875	-2.35885	-3.461634375	-670.2551312
330	375	307	591	558	604	480	568	403	13.93660078	14.922075	22.75373906	17.93223125	29.22138516	28.03749844	34.0818875	13.34170312	20.28211094	-0.42394375	0.0394	-0.424126563	-0.85429988	0.327254687	-0.186625	-1.991487019	-0.199423438	1.710675	374	565	386	744	628	368	576	854	530	9.9568375	3.585434375	7.285619531	17.69408828	25.378525	20.44944219	30.31450234	10.31022891	12.90485703	0.513596875	-1.810665625	-2.408939063	-3.464989062	-673.7201203
325	378	303	587	554	597	520	562	420	13.77746719	14.9502375	22.76796094	17.39798438	29.07596563	27.95336875	34.87741484	13.24570078	20.77833125	-0.245117188	-0.054484375	-0.29351875	-0.714888942	0.396979687	-0.187051563	-2.622582332	-0.123717188	1.237845312	372	536	388	773	597	489	673	641	578	9.855170313	3.407057812	7.269260938	17.60073906	25.50298281	26.10135	31.86833438	9.355901563	13.68514609	0.576059375	-1.68795	-2.412771875	-3.519803125	-677.2399234
330	378	307	600	564	602	536	572	405	14.04309453	14.93894063	22.90191719	17.25512656	29.09107109	28.25485	34.85860391	13.41620078	20.42853906	-0.5234875	-0.021190625	-0.40505625	-0.530245192	0.379392187	-0.190528125	-2.670912019	-0.28651875	1.55196875	350	541	386	698	653	798	577	638	509	9.417345312	3.469034375	7.356073437	17.62541172	25.62072188	27.49095078	30.42096875	9.046060156	12.65904375	1.023896875	-1.722867188	-2.414304688	-3.502198437	-680.7421219
329	373	308	601	557	603	494	553	483	13.931475	14.90657188	22.88888672	17.49738438	29.07453125	28.16069688	34.16075781	13.13412656	22.29588906	-0.392634375	0.063410937	-0.453798438	-0.74034363	0.537207812	-0.212178125	-2.027827644	-0.059064063	-0.035314063	345	539	387	742	304	692	658	637	608	9.222296875	3.353084375	7.275690625	17.58945625	14.49918438	26.66512422	31.69266094	8.840179687	14.15905937	1.22450625	-1.623929688	-2.38346875	-3.505923437	-684.2480453
326	378	303	587	567	599	470	518	432	13.79299609	14.95128984	22.78914219	17.21316094	28.85105625	28.00392344	33.88595313	12.87179375	20.86455625	-0.262045313	-0.040110938	-0.31725	-0.572184255	0.358142187	-0.17600625	-1.773166707	0.17655	1.179628125	339	537	386	697	263	673	579	641	704	9.312428125	3.393514062	7.292888281	17.8804375	2.701470312	26.75653594	30.47975313	8.66784375	14.59489219	1.12793125	-1.661304688	-2.398557813	-3.76993125	-688.0179766
327	377	308	580	562	602	487	561	484	13.9198875	14.90606875	22.89250469	17.35410703	29.1943625	28.08936719	34.37054844	13.40554531	22.17962656	-0.38603125	0.021754687	-0.408098438	-0.666138942	0.34573125	-0.185071875	-2.210863582	-0.2678375	0.076059375	327	533	386	621	221	720	482	618	676	9.1084125	3.360276563	7.242050781	17.61250156	2.71515625	26.74649063	28.70543437	8.376160937	14.58952422	1.343098438	-1.63328125	-2.3677125	-3.40240625	-691.4203828
329	373	305	565	556	600	555	554	506	13.96316563	14.86299531	22.87390156	17.40356094	29.06625547	28.19854766	35.29715469	13.23092344	22.19427031	-0.418371875	0.088376562	-0.327890625	-0.691857692	0.377826562	-0.18426875	-2.991640144	-0.089120313	0.122570312	343	523	385	754	220	385	639	797	558	9.675314063	3.371010937	7.349767187	17.62909375	1.781263281	21.73041875	32.14005469	9.808451563	13.23911016	0.749046875	-1.618704688	-2.449675	-3.47215	-694.8925328
329	377	309	595	561	603	529	558	449	13.98047344	14.95485625	23.00773438	17.50885781	29.07194688	28.05587969	34.70432656	13.33380547	20.95148281	-0.431551563	-0.038570313	-0.413520313	-0.72694988	0.454390625	-0.237735938	-2.501780769	-0.244840625	1.216507812	312	532	386	727	632	519	424	643	519	8.823332031	3.405207812	7.271144531	17.91128281	25.48316016	26.12641094	26.55303984	9.015414063	12.94108281	1.608496875	-1.667046875	-2.4388125	-3.70994375	-698.6024766
328	377	306	596	563	602	479	577	537	13.89304766	14.93146563	22.83188281	17.29836719	29.06961719	27.93797109	33.98143906	13.33724219	22.67119063	-0.39035	0.007857812	-0.423645313	-0.50914988	0.391814062	-0.233292188	-1.773815144	-0.257842188	-0.237689063	398	541	390	740	715	493	564	618	570	11.00241875	3.450554687	7.489745312	17.91979922	25.40924063	25.13616875	31.91918594	8.660577344	13.69207266	-0.555625	-1.680054688	-2.545390625	-3.723607812	-702.3260844
329	378	305	591	558	602	477	524	506	13.9112375	14.87797344	22.86899375	17.34923438	29.05665938	28.03013047	34.156275	12.93120156	21.77314922	-0.413473437	-0.010829688	-0.299248438	-0.563267067	0.441664062	-0.142378125	-1.944344832	0.085804688	0.551184375	379	530	386	685	650	808	689	892	544	10.27296563	3.383580469	7.269750781	17.73220625	25.17154063	27.15611719	32.4299125	10.19397813	13.3212125	0.208125	-1.645840625	-2.4387875	-3.532157812	-705.8582422
329	373	307	593	558	602	533	572	422	13.93423906	14.89695156	22.83276406	17.32326875	29.13673516	28.05347188	35.10593281	13.38407187	20.12181328	-0.418251562	0.059109375	-0.386379688	-0.62803738	0.273975	-0.1865125	-2.766799519	-0.286885937	1.9818125	373	526	386	704	647	359	581	617	529	10.09364219	3.353592969	7.381346875	17.85260625	25.28897187	19.76521563	30.84912969	8.966089063	13.24147969	0.380260938	-1.633932813	-2.406714063	-3.640146875	-709.4983891
328	376	305	598	552	603	562	552	406	13.93094766	14.88987891	22.74941719	17.33619219	29.20976563	28.06400781	35.24637109	13.25227656	19.96105078	-0.375726563	0.019335937	-0.325339063	-0.557420192	0.422325	-0.190160938	-2.905143269	-0.137148438	2.061207812	375	528	388	692	745	507	658	669	556	10.10552656	3.426344531	7.358001563	17.9460875	25.41188594	26.10257188	31.91411484	9.094395313	13.6847125	0.369864063	-1.715392188	-2.5332875	-3.712128125	-713.2105172
328	377	308	598	560	601	504	560	435	13.96211563	14.89243125	22.89598828	17.6855875	29.02536406	28.00125625	34.2970625	13.29322031	20.88037031	-0.4337875	0.004179687	-0.380559375	-0.710992067	0.385834375	-0.21770625	-2.115685457	-0.170776563	1.221878125	373	493	387	585	642	608	587	637	512	9.984659375	3.278990625	7.420846875	17.82015156	25.65539922	26.52751797	30.82341094	8.664301563	13.09707344	0.489725	-1.58370625	-2.471273438	-3.64771875	-716.8582359
326	375	305	592	561	605	485	573	412	13.73269844	14.87773125	22.80175938	17.36550234	29.14041406	28.029575	34.08457187	13.37697969	20.24179375	-0.269990625	0.0178875	-0.325839063	-0.684595192	0.405870312	-0.241101563	-1.955563582	-0.261548438	1.805251562	375	560	389	732	779	814	673	619	498	10.02121562	3.593430469	7.35074375	17.63339063	25.54459063	27.16826406	31.96445781	8.502604688	13.05262344	0.435817188	-1.87951875	-2.547159375	-3.454685937	-720.3129219
330	378	306	603	563	602	499	540	407	14.07726641	14.91470234	22.84536563	17.79519688	29.0418125	27.84157656	34.42953594	13.12462187	20.30121094	-0.526703125	-0.017423437	-0.341260938	-0.766671755	0.349775	-0.188735938	-2.223588582	-0.024965625	1.703275	374	548	387	817	650	355	582	634	515	9.956502344	3.477394531	7.447376563	17.77485313	25.66225	20.42186719	30.71061328	8.531171875	13.38937344	0.505242188	-1.765553125	-2.536548438	-3.575040625	-723.8879625
324	376	308	590	555	600	539	549	398	13.81227812	14.80384687	22.96635625	17.39604766	29.14499531	27.99015781	34.98216094	13.29195937	20.18609375	-0.23945625	0.048971875	-0.4008	-0.711742067	0.560829687	-0.203260938	-2.731843269	-0.14558125	1.792032812	375	529	389	727	767	598	659	737	517	10.0243125	3.380779687	7.387782812	17.89891719	25.66635625	26.84535078	31.85533281	9.743803125	13.45256875	0.4256375	-1.690629688	-2.533151563	-3.688959375	-727.5769219
331	373	305	599	569	600	519	559	406	14.02823281	14.83556563	22.73913125	17.63532031	28.96878281	27.90069922	34.54534688	13.37800313	20.53274063	-0.565595312	0.09171875	-0.359198438	-0.716035817	0.41103125	-0.189998438	-2.320558894	-0.24674375	1.482035937	377	531	386	617	714	778	581	578	527	10.00355625	3.376307812	7.443002344	17.9659875	25.81880234	27.25175547	30.58300625	8.833820312	13.54913438	0.479790625	-1.693657813	-2.509667188	-3.690092187	-731.2670141
330	376	310	593	561	603	485	566	412	13.963825	14.88410469	22.88555859	17.61472188	29.11008906	27.915	34.14973281	13.36382656	20.73061172	-0.474223437	0.003728125	-0.431054688	-0.902832692	0.355884375	-0.267276563	-1.921474519	-0.21813125	1.269309375	375	536	386	787	743	696	648	629	816	10.01331562	3.4274625	7.395073437	17.48372969	25.72015625	26.46707422	31.60127656	8.82924375	16.12484141	0.427620313	-1.735765625	-2.518884375	-3.348473437	-734.6154875
329	374	307	579	558	601	498	564	411	14.00756875	14.91339922	22.87472656	17.792925	29.16310937	27.9551625	34.4577625	13.32926094	20.82057031	-0.433860937	0.038723438	-0.376548438	-0.850854567	0.341089062	-0.15585625	-2.198429207	-0.2329	1.203653125	374	535	386	679	672	724	587	609	666	9.924496094	3.441553125	7.444304687	17.8293375	25.67703828	26.80641328	30.60826562	8.549121875	14.89406172	0.51013125	-1.746864063	-2.58119375	-3.549117187	-738.1646047
330	370	306	598	563	603	603	571	403	14.0223875	14.78812344	22.83222734	17.54786719	29.17164688	28.07780781	35.78592188	13.2784125	20.56244219	-0.495173437	0.114923438	-0.369695313	-0.88438738	0.334092187	-0.191459375	-3.234924519	-0.191840625	1.41256875	374	528	384	729	705	701	664	618	618	9.838869531	3.360264844	7.443314063	17.85817812	26.43741563	26.70655313	31.78291797	8.533697656	14.46371328	0.58128125	-1.661767188	-2.541867188	-3.60559375	-741.7701984
328	376	309	589	555	602	551	562	431	14.00198438	14.89686406	23.02130312	17.79292344	29.12328281	28.00243047	34.92652031	13.24933047	21.38264375	-0.482309375	-0.005095312	-0.398114063	-0.799223317	0.325898437	-0.18245625	-2.590538582	-0.1422375	0.700303125	376	494	391	667	560	687	584	592	656	9.904647656	3.289846094	7.548303125	18.27575781	25.41705469	26.41904531	30.57362656	8.3184	14.71233125	0.527451563	-1.58770625	-2.672845313	-3.89300625	-745.6632047
333	376	306	616	563	604	483	535	402	14.14615937	14.95099375	22.85214922	17.53345781	29.18472969	28.0603125	33.92620156	13.18492812	20.43653203	-0.608828125	-0.016373437	-0.368764063	-0.830457692	0.434070312	-0.200742188	-1.610918269	0.001754687	1.499771875	374	554	386	634	677	687	651	609	628	9.915697656	3.5562625	7.383848438	18.14262031	25.95059375	26.55509219	31.65898125	8.36069375	14.45846328	0.526370313	-1.825873438	-2.554175	-3.870620312	-749.533825
330	378	301	568	564	601	487	542	448	14.01813984	14.97107422	22.70375	17.89850625	29.06907891	27.58750312	34.3796875	13.22476172	21.87598672	-0.504325	-0.055264062	-0.220178125	-0.90006238	0.294734375	-0.206204688	-2.035687019	-0.084746875	0.273928125	370	493	385	709	645	637	590	621	632	9.776897656	3.286835938	7.48585625	17.7892125	26.05562813	25.9412	30.68587891	8.385720312	14.47338672	0.643628125	-1.594251563	-2.58289375	-3.499504687	-753.0333297
328	377	306	607	556	603	592	580	417	13.98515391	14.86012344	22.88781484	17.57195625	29.23775781	27.82813281	34.97961094	13.42568594	20.80474219	-0.378695313	-0.007964062	-0.3677625	-0.811417067	0.384335937	-0.183921875	-2.542591707	-0.301967188	1.211371875	375	444	385	679	789	704	663	584	632	9.925534375	3.064838281	7.420423438	18.19474844	25.78563438	26.50885156	31.64400781	8.136710156	14.51529297	0.514375	-1.398442188	-2.569132813	-3.8135375	-756.8468672
329	374	307	597	564	601	554	542	426	14.05484844	14.93755703	22.89141563	17.78003281	29.14116797	28.03822344	34.70424844	13.25408906	21.25003203	-0.461735937	0.031104687	-0.35271875	-0.80092488	0.413459375	-0.1824125	-2.502113582	-0.155964063	0.841829687	372	623	387	714	670	694	586	599	531	9.845958594	3.96541875	7.506115625	18.13375469	25.87745703	26.32148984	30.62013438	8.243564063	13.17903438	0.608965625	-2.219678125	-2.597134375	-3.86005	-760.7069172
329	376	306	565	566	604	471	559	409	14.02004844	14.89910859	22.84868438	17.47559688	29.05945234	28.03897734	33.47535938	13.32365313	20.64767344	-0.4573375	-0.0274125	-0.344204688	-0.827348317	0.389198437	-0.22439375	-1.298419832	-0.250429688	1.334121875	374	374	387	688	707	384	654	620	575	9.873566406	2.575928125	7.479742187	17.98616406	25.79038906	21.56930391	31.61725781	8.293698438	13.9472625	0.5566625	-1.008040625	-2.650809375	-3.724204687	-764.4311219
329	373	304	584	567	601	490	560	442	14.05210938	14.85664063	22.74082031	17.87124844	29.13004375	28.00136875	34.32092578	13.24019453	21.61355	-0.501434375	0.0543625	-0.373973438	-0.936534255	0.286753125	-0.170023438	-2.070472957	-0.192453125	0.518089062	371	604	389	684	671	818	584	640	528	9.803704687	4.117525781	7.532265625	17.95770938	25.99605781	27.14169453	30.55997188	8.318135156	13.31113203	0.616776563	-2.385945313	-2.611525	-3.678032812	-768.1091547
330	378	310	593	563	603	573	555	419	14.02866094	14.95047578	22.95326406	17.61530781	29.19095313	28.0754375	35.41569531	13.29980625	20.7926875	-0.489445312	-0.031064062	-0.411840625	-0.84933113	0.378107812	-0.177092188	-2.966871394	-0.21895	1.193984375	363	385	386	654	693	360	669	621	551	9.63074375	2.671475781	7.461889844	17.97415781	25.89593594	19.81657109	31.86088125	8.251329688	13.79623438	0.795978125	-1.118207813	-2.620801563	-3.661185937	-771.7703406
328	371	309	604	563	604	456	550	417	13.98347109	14.78693281	23.00520625	17.84846719	29.02279375	28.06233359	33.14743594	13.24305937	20.94019375	-0.42383125	0.093003125	-0.4607875	-0.774821755	0.361685937	-0.186217188	-0.932410457	-0.1657375	1.101046875	371	383	387	681	704	623	586	621	562	9.755435937	2.881157812	7.566396875	17.91938281	25.99789609	26.94448906	30.56141016	8.241546875	13.86960547	0.6413875	-1.22355625	-2.649115625	-3.5549125	-775.3252531
332	377	308	590	561	599	519	560	441	14.13644219	14.90307812	22.81705156	17.50589844	29.11497969	27.92593281	35.04655469	13.35423359	21.43745781	-0.576660937	-0.036820313	-0.375475	-0.702757692	0.34176875	-0.184814063	-2.616383894	-0.248009375	0.669432812	374	620	383	621	688	748	656	641	530	9.860313281	4.202775781	7.526328125	18.10111719	26.01809531	27.08545078	31.67745625	8.330301563	13.52072344	0.562492188	-2.47020625	-2.620715625	-3.672340625	-778.9975937
331	374	310	578	559	603	480	511	440	14.06082344	14.88072578	23.14563984	17.89182266	29.23267813	28.33696719	33.89582109	12.93207188	21.27700078	-0.495771875	0.02018125	-0.478823438	-0.824571755	0.351104687	-0.184390625	-1.695780769	0.048085937	0.804201562	373	380	384	604	672	689	591	593	512	9.826970313	2.719117188	7.567739844	17.70235469	25.99908672	26.96040781	30.63061406	8.088004688	13.25613203	0.6204875	-1.116370313	-2.699426563	-3.488114062	-782.4857078
329	376	309	570	557	604	548	562	454	14.06970625	14.90780313	22.97448281	17.48466875	29.03771094	27.96372187	35.27474844	13.31240625	21.55578359	-0.524053125	-0.020746875	-0.387364063	-0.757507692	0.236415625	-0.213548438	-2.853232332	-0.306935938	0.581296875	374	644	386	686	749	354	671	579	505	9.837207031	4.41150625	7.562117188	18.11231641	25.93677656	20.37371563	31.79788281	8.014639063	13.42585937	6.20E-01	-2.670265625	-2.653820313	-3.7932375	-786.2789453
330	375	310	593	552	601	523	564	417	14.04356953	14.89494687	22.92097813	17.86311875	29.13793516	27.98119688	34.69542969	13.29898672	20.62785469	-0.494151562	-0.01101875	-0.464298438	-0.86984988	0.422426562	-0.173865625	-2.311146394	-0.309617187	1.423254687	376	364	384	653	730	804	591	628	563	9.918003906	2.623914844	7.607475781	17.95683281	25.94192813	27.32552578	30.63557344	8.290410156	14.15385313	0.548835938	-1.099896875	-2.736260938	-3.668390625	-789.9473359
330	375	307	597	565	602	484	545	495	14.04840156	14.82261719	22.84058906	17.53676563	29.0331625	28.087775	34.07027344	13.13707188	22.59075469	-0.500028125	0.032314063	-0.333659375	-0.80578113	0.421520312	-0.189984375	-1.821826082	-0.105373438	-0.298985938	373	390	385	679	683	363	662	654	557	9.796151563	3.012533594	7.527696875	17.79312187	26.20994688	20.30587031	31.66643516	8.318791406	14.01862188	0.659142188	-1.374570313	-2.702614063	-3.567926562	-793.5152625
331	376	308	587	567	601	568	564	553	14.10449844	14.87591797	22.93424453	17.815375	29.13674531	27.9857	35.43463906	13.34998594	22.99581094	-0.57569375	-0.0215625	-0.365373438	-0.74568738	0.162985937	-0.213095313	-2.939094832	-0.3099875	-0.528970313	373	641	385	657	744	531	593	630	503	9.8329625	4.385464062	7.673029687	17.86209844	26.03943828	26.449625	30.57565469	8.259646875	13.40547969	0.626396875	-2.655692188	-2.733134375	-3.474178125	-796.9894406
329	375	306	593	556	603	544	555	565	13.99756719	14.89554844	22.79115469	17.41169531	29.44953359	28.22464531	34.94948203	13.34178906	22.99069375	-0.458776563	-0.009523437	-0.2824875	-0.615365505	0.280734375	-0.215832813	-2.505477644	-0.249985938	-0.50494375	376	372	387	751	691	793	677	673	498	9.826342969	2.688947656	7.476879688	17.4227625	26.2521	27.42417031	31.85078281	8.380767187	13.44246484	0.625357813	-1.152973438	-2.699957813	-3.267929687	-800.2573703
328	376	307	606	562	603	488	560	603	13.9684625	14.87337422	22.8941625	17.71001875	29.11031875	27.98445938	34.04071563	13.26811875	22.99516719	-0.425876563	-0.021782813	-0.33165625	-0.696829567	0.389603125	-0.18309375	-1.760265144	-0.22596875	-0.458779688	372	625	384	669	737	655	588	667	479	9.822969531	4.45221875	7.582110938	17.94371875	26.72896562	26.49661875	30.52622422	8.39683125	13.08570156	0.626478125	-2.73184375	-2.67861875	-3.664845312	-803.9222156
329	375	307	603	560	602	480	564	461	14.00115156	14.84317031	22.82404375	17.51361563	28.81254297	28.05253594	34.05672031	13.31690156	20.57118906	-0.448665625	0.052732812	-0.34185625	-0.712367067	0.323239062	-0.214426563	-1.787287019	-0.255003125	1.62579375	372	385	384	698	491	631	537	629	537	9.747161719	2.792746875	7.550532031	17.7896375	25.77063906	26.54342969	29.97295	8.2720125	14.21699375	0.71120625	-1.246914063	-2.7474625	-3.493134375	-807.41535
330	373	308	598	561	606	592	578	411	14.09494922	14.88114062	22.92014766	17.61051953	29.17974688	27.95509297	35.65310625	13.43226406	19.73769531	-0.540104688	0.048579687	-0.311414063	-0.651878005	0.337203125	-0.226404688	-3.151651082	-0.342453125	2.327873437	376	613	383	701	535	696	642	607	539	9.831469531	4.3718	7.481421875	17.982175	26.03783906	26.61547891	31.77208828	8.212471875	14.04178906	0.6158	-2.63594375	-2.629275	-3.703228125	-811.1185781
327	377	304	597	564	600	505	557	402	13.97032031	14.93677969	22.8553625	17.50803906	29.21352031	27.96537031	34.2177	13.22200781	19.66435234	-0.421654687	-0.017859375	-0.270689063	-0.656470192	0.512910937	-0.193776563	-1.982032332	-0.188895313	2.317754687	376	386	383	767	669	694	679	686	521	9.884421875	2.789060937	7.562040625	17.85400938	26.16203125	26.61896797	31.86607656	8.560766406	13.74928437	0.572315625	-1.223053125	-2.759171875	-3.6167875	-814.7353656
331	376	306	598	563	602	510	542	483	14.14070313	14.91035156	22.74024063	17.66401953	28.9358	28.17115781	34.66025625	13.15454219	21.77531094	-0.580615625	0.006890625	-0.269895313	-0.58964363	0.398051562	-0.189326563	-2.273293269	-0.101048438	0.5623625	371	643	384	674	581	715	600	625	515	9.680954687	4.481323438	7.586100781	18.09325781	25.79807187	26.66549531	30.84309453	8.195289062	13.65772969	0.758096875	-2.74679375	-2.690348438	-3.779325	-818.5146906
332	376	307	588	557	603	479	550	414	14.13476875	14.93794844	22.98665625	17.4210375	29.01722969	28.10829219	33.99383906	13.13527813	19.92842344	-0.569914063	0.04134375	-0.331264063	-0.604957692	1.252746875	-0.197879688	-1.718999519	-0.100604688	2.118617187	372	362	381	614	767	689	659	636	549	9.79046875	2.631271875	7.565426562	17.81408125	25.96150625	26.59299688	31.66299531	8.290477344	14.18440625	0.684017188	-1.095051563	-2.69259375	-3.493257812	-822.0079484
330	380	305	589	561	602	549	557	402	14.11563281	14.98119063	22.63044219	17.7237	28.14961563	28.01670703	35.30378594	13.32578438	19.98450938	-0.522851562	-0.056351563	-0.279351563	-0.67823113	0.202407812	-0.196284375	-2.848979207	-0.232676563	2.001170312	372	593	384	715	692	672	606	596	512	9.72935625	4.361528125	7.623659375	17.88672969	26.06157188	26.44791328	30.998525	8.216010937	13.63439844	0.748426563	-2.643882813	-2.779664063	-3.678904687	-825.6868531
327	376	310	567	556	602	454	573	405	13.97857344	14.85538594	23.00513984	17.24932344	29.35569922	27.95163516	33.17185469	13.53075625	20.09537812	-0.386782812	0.039942188	-0.407282813	-0.47888113	0.37455	-0.203914063	-1.017046394	-0.347225	1.869967187	375	411	384	769	690	656	676	600	565	9.895142188	2.97003125	7.610992969	17.70577031	26.15011563	26.29215859	31.83901953	8.15395625	14.48141406	0.566895313	-1.374035938	-2.759907813	-3.46571875	-829.1525719
326	376	303	609	558	602	494	549	396	14.01744687	14.89683672	22.78849219	17.6584875	29.10641094	28.02195	34.85714062	13.28930156	20.06953359	-0.465603125	0.01551875	-0.250779688	-0.64828738	0.4367375	-0.211735938	-2.533888582	-0.17464375	1.865026562	372	392	384	676	700	716	592	620	574	9.699274219	3.036611719	7.672959375	17.88704844	26.12528359	26.56838516	30.61359531	8.241257812	14.36696719	0.77324375	-1.383104688	-2.794289063	-3.662832812	-832.8154047
328	377	309	607	563	598	546	563	401	14.05372813	14.93171719	22.92918438	17.26666094	28.99700313	27.82544609	35.2372625	13.45896562	20.23651875	-0.456495313	0.0031625	-0.372871875	-0.535496755	0.2990875	-0.1555375	-2.811540144	-0.298265625	1.668096875	303	574	382	571	521	664	656	675	773	8.185425	4.168303906	7.604792969	17.72034063	26.19870469	26.30235938	31.62675313	8.458178125	16.08505156	2.304729688	-2.431784375	-2.812840625	-3.439975	-836.2553797
328	371	309	591	558	601	564	550	428	14.05964141	14.79458906	22.856425	17.51422813	29.21866563	28.27215469	35.14340078	13.32092578	21.14895313	-0.463240625	0.092284375	-0.372114063	-0.62607488	0.400532812	-0.175292188	-2.834729207	-0.125867187	0.93859375	398	449	384	648	301	706	601	597	673	10.70659687	3.213626563	7.6978125	17.58909766	15.27612344	26.61596953	30.81144062	8.10935625	15.144875	-0.290053125	-1.586595313	-2.791684375	-3.449554687	-839.7049344
328	371	307	588	561	606	508	561	464	14.04162344	14.88318281	22.97125938	17.33157031	29.13023594	27.83180313	34.33295	13.44366719	21.83773125	-0.448651563	0.070992188	-0.327175	-0.57893738	0.294914062	-0.239292188	-2.094702644	-0.288121875	0.3721	377	622	384	704	253	709	680	619	628	9.926639063	4.236525781	7.5758	18.20908437	2.41101875	26.69184844	31.840175	8.268446875	14.81708828	0.538628125	-2.518989063	-2.843217188	-3.906178125	-843.6111125
329	373	312	596	560	601	505	545	451	14.13812656	14.86185313	23.02211172	17.77575313	29.24634453	28.03860625	34.48806875	13.23941719	21.39775938	-0.580967187	0.079415625	-0.436671875	-0.72761238	0.191142187	-0.214998438	-2.196888582	-0.13845	0.8030125	377	374	384	635	241	684	596	637	628	9.914545313	2.729317188	7.715485938	18.04174844	13.01071719	26.53802734	30.67557734	8.386692188	14.68487422	0.530507813	-1.160304688	-2.78391875	-3.6823875	-847.2935
330	374	303	597	555	604	532	545	414	14.10313281	14.91123203	22.77248906	17.50135938	29.28828437	28.08068906	35.03661406	13.34075156	20.45465547	-0.553351563	0.042953125	-0.230401562	-0.667096755	0.354540625	-0.188465625	-2.550307332	-0.181301563	1.572865625	376	576	386	708	223	633	657	662	646	9.865671875	4.278077344	7.639985156	17.79687813	1.271478125	26.24126094	31.58279062	8.531321094	14.98259922	0.580814063	-2.51704375	-2.852395313	-3.574584375	-850.8680844
330	376	308	604	553	602	517	513	433	14.17315859	14.93389609	22.92336016	17.62999219	29.19651406	28.04617422	34.54796719	13.01520781	21.08953438	-0.5878	8.125E-05	-0.315940625	-0.631535817	0.353575	-0.232996875	-2.286237019	0.056807813	1.026317187	373	405	386	669	603	549	607	631	628	9.7503	2.975270313	7.68145625	17.80085625	25.82742344	25.59957656	30.844	8.31124375	14.64037734	0.689589063	-1.3530875	-2.757226563	-3.471364062	-854.3394484
327	372	308	585	565	603	509	564	429	13.88609531	14.84722578	22.99326094	17.39917031	29.24490156	27.987525	34.63730781	13.39585859	20.85863438	-0.334582813	0.10783125	-0.375478125	-0.651153005	0.474140625	-0.233648438	-2.210199519	-0.293739063	1.185107812	337	642	385	681	687	702	678	657	630	9.034015625	4.472422656	7.60993125	18.06542969	26.00365156	26.62092734	31.79099063	8.499345313	14.76233281	1.435689063	-2.719125	-2.790295313	-3.768798437	-858.1082469
332	377	307	596	567	601	477	555	401	14.26785547	14.93569844	22.86662188	17.65022578	28.98184531	27.84535469	33.91025156	13.29619844	20.16115469	-0.700867187	-0.002335937	-0.307014062	-0.601896755	0.47136875	-0.214503125	-1.689216707	-0.197192188	1.747107812	331	361	384	677	703	639	610	619	625	9.0420875	2.712332812	7.670326563	17.90641563	25.94626719	26.08929844	30.88174141	8.290453125	14.61265156	1.425846875	-1.161303125	-2.810478125	-3.586457812	-861.6947047
328	373	309	597	567	600	517	549	430	14.0121625	14.85398438	22.98614844	17.4005375	28.97330625	27.85999609	34.82265	13.33140938	21.09844844	-0.421003125	0.051092188	-0.386445312	-0.66179363	0.482321875	-0.199565625	-2.506712019	-0.213539063	0.959046875	395	622	384	799	692	363	652	637	621	10.54082187	4.589127344	7.704979688	17.69235313	25.91650547	20.78541094	31.61675156	8.3966625	14.64635156	-0.068445312	-2.821340625	-2.836179688	-3.5214875	-865.2161922
332	378	306	574	559	605	467	555	416	14.28071094	14.97421875	22.84172109	17.72093828	28.92829844	27.95475938	33.72306406	13.32724062	20.68388984	-0.686407812	-0.01065625	-0.295039062	-0.731460817	0.38928125	-0.238234375	-1.526010457	-0.293521875	1.319376562	378	382	385	724	661	513	620	601	635	9.911860938	2.818298438	7.727240625	17.87454375	26.04198125	26.07105313	31.10518125	8.258220313	14.75717188	0.563903125	-1.252301563	-2.846509375	-3.571553125	-868.7877453
330	379	306	592	558	605	545	546	452	14.10847813	14.96485937	22.92958516	17.29509688	29.1477875	28.33636094	35.38882656	13.21633672	21.59664219	-0.526109375	-0.005203125	-0.317051563	-0.60662488	0.4173375	-0.242320313	-2.900930769	-0.21906875	0.524128125	376	557	382	738	693	779	662	631	631	9.914207031	4.225421875	7.657028125	17.97536484	26.02010625	27.19403906	31.58615781	8.436395313	14.76401875	0.56140625	-2.49676875	-2.8698625	-3.750776562	-872.5385219
327	375	307	602	568	541	562	543	432	13.97446094	14.90609219	22.89531094	17.62227656	29.02789844	27.35731875	35.27521172	13.23524531	20.93976797	-0.413932812	0.028198437	-0.328020313	-0.680696755	0.413504687	0.335420312	-2.832087019	-0.166546875	1.080092187	372	415	381	684	697	662	621	586	639	9.826234375	3.0689375	7.709023438	17.92721172	25.95917031	26.30268984	30.95423125	8.202494531	14.78339063	0.640848438	-1.445760938	-2.82236875	-3.662692187	-876.2012141
328	376	305	628	553	656	497	543	438	14.04567734	14.91477422	22.90809688	17.25490469	29.21790938	28.20225	34.27668281	13.26189844	21.12665156	-0.482720313	0.0200875	-0.268126562	-0.628265505	0.460782812	-0.505829688	-1.931858894	-0.2299875	0.984776562	377	506	385	721	704	364	667	603	565	9.885896875	3.826666406	7.676725	17.84856875	26.03188516	21.43015156	31.57883594	8.27355625	13.95635	0.585754688	-2.127673438	-2.857904688	-3.563501562	-879.7647156
328	372	304	596	559	604	507	546	432	14.09635625	14.84616953	22.74193828	17.60855781	29.14359375	27.95870313	34.77040469	13.31863594	20.97292109	-0.541832813	0.083989062	-0.24336875	-0.73166238	0.353017187	-0.169959375	-2.288315144	-0.247496875	1.0905625	374	639	383	721	706	586	627	621	506	9.809107031	4.320915625	7.7329125	17.8537875	26.07341641	26.78621641	31.02082969	8.377071875	13.22304609	0.681865625	-2.613929688	-2.810990625	-3.609476562	-883.3741922
328	378	304	594	556	602	502	538	435	14.05403437	14.95699063	22.96407188	17.38043281	29.21639297	28.03463594	34.45173906	13.21260078	21.03423906	-0.509171875	-0.041329688	-0.299714063	-0.763121755	0.424557812	-0.222378125	-2.169310457	-0.168557813	1.029382812	374	371	383	626	666	766	638	638	544	9.821482031	2.766746875	7.756829688	17.92114063	26.130025	27.25963828	31.35020859	8.472986719	13.97336641	0.647879688	-1.200446875	-2.951192188	-3.730329687	-887.1045219
330	377	302	581	556	604	595	546	414	14.16699219	14.95928906	22.74655703	17.50878281	29.04045703	27.99421016	35.79044844	13.32984844	20.56329688	-0.618142188	-0.0079875	-0.171701563	-0.67599988	0.432973437	-0.210978125	-3.157299519	-0.265585937	1.428260937	369	559	382	634	681	704	632	591	554	9.690875	4.183553125	7.7338875	17.90465938	26.78508594	26.90883438	31.30199453	8.1952625	14.03184219	0.790170313	-2.468439063	-2.813092188	-3.649364062	-890.7538859
328	371	306	587	564	602	546	581	440	13.95790234	14.79363594	22.93823281	17.29030625	29.15056797	28.10397344	34.84529063	13.61000469	21.22216172	-0.400298438	0.110384375	-0.316201563	-0.678270192	0.390889062	-0.238223438	-2.556308894	-0.52258125	0.861729687	373	414	382	743	778	362	669	598	558	9.79226875	3.041795312	7.691182812	17.91637031	26.20739375	21.24913281	31.52002812	8.291582812	14.08948047	0.684842188	-1.440940625	-2.908371875	-3.701728125	-894.4556141
326	375	311	589	560	603	470	543	430	14.04546172	14.96478438	23.01527344	17.58511875	29.24797969	28.12060937	33.55811563	13.21271563	20.88670156	-0.494239062	0.006670313	-0.3842375	-0.79577488	0.3963625	-0.2199375	-1.402982332	-0.16531875	1.135151562	375	439	383	664	737	764	634	622	537	9.874039063	3.334510156	7.79365	17.90740781	26.16635781	27.38612031	31.14470859	8.423319531	13.82695	0.624976563	-1.683354688	-2.90011875	-3.683778125	-898.1393922
327	376	310	617	567	603	514	553	411	14.07335938	14.85059453	23.05637422	17.35827188	29.205975	28.12565469	34.84098984	13.28897813	20.53163594	-0.4582375	0.038692187	-0.3608125	-0.776396755	0.311234375	-0.207667188	-2.501735457	-0.288046875	1.420134375	375	635	382	751	699	360	627	629	547	9.787895312	4.399040625	7.692632031	17.64050625	26.34452344	20.26606016	31.18215	8.425209375	14.04477969	0.700479688	-2.67575625	-2.861948438	-3.415176562	-901.5545687
329	375	304	605	564	602	536	565	444	14.24039375	14.99120312	22.82285078	17.60450781	29.1481	28.08555469	35.02003906	13.3853875	21.34794766	-0.641154688	0.00699375	-0.215479688	-0.728684255	0.438407812	-0.21025625	-2.583301082	-0.315757812	0.722446875	376	364	383	697	721	545	644	618	574	9.804347656	2.675859375	7.79720625	18.17410469	26.30313438	26.62507656	31.34170234	8.395521875	14.31422656	0.670803125	-1.128351563	-2.938221875	-3.831559375	-905.3861281
329	380	309	585	556	603	556	529	483	14.03651094	14.98032031	22.99287031	17.32714687	29.0474875	28.14537969	35.1414625	13.17558594	22.05084219	-0.475484375	-0.089023437	-0.371326562	-0.708715505	0.489398437	-0.186873438	-2.727162019	-0.097704687	0.179104687	375	611	385	703	692	809	662	633	525	9.77801875	4.543892187	7.854684375	17.90971719	26.22770078	27.2791375	31.54137344	8.4197375	13.7085	0.73964375	-2.82660625	-3.036657813	-3.52408125	-908.9102094
328	373	309	591	559	604	495	537	429	14.16762344	14.87628594	22.94234531	17.60135156	29.10497813	28.09811875	34.13427656	13.20546875	20.73699844	-0.605795313	0.089848437	-0.30851875	-0.707313942	0.319298437	-0.250403125	-1.855121394	-0.160064063	1.321092187	374	388	385	674	770	706	636	636	493	9.787603906	2.914760937	7.821453125	18.08544922	26.89015078	26.94248125	31.22756484	8.511569531	13.332025	0.691989063	-1.344371875	-3.00046875	-3.776201562	-912.6864109
330	374	309	583	557	598	493	546	445	14.09796563	14.81150156	23.01365313	17.43959375	29.18429063	28.202825	34.31459531	13.32599453	21.22107813	-0.5492375	0.08501875	-0.2940875	-0.817495192	0.402321875	-0.20690625	-2.061455769	-0.270878125	0.917551562	377	406	386	711	389	364	649	654	563	9.75815	3.130328906	7.829936719	18.1262625	23.69315938	21.39595078	31.46395156	8.556555469	14.57068594	0.7201875	-1.4806375	-3.036560938	-3.847265625	-916.5336766
326	376	307	595	567	603	540	579	476	14.07739844	14.92303828	22.87301094	17.66703906	29.09287813	28.11161094	35.04417031	13.63412656	21.73769141	-0.482976563	0.03744375	-0.258690625	-0.817128005	0.375801562	-0.242973438	-2.671546394	-0.513407813	0.468920312	375	383	382	694	485	571	638	598	562	9.7714	2.914153125	7.7916125	18.10397344	25.97657813	26.8864125	31.21243125	8.347625	14.25049453	0.684089063	-1.3174125	-2.92823125	-3.785348437	-920.319025
326	376	308	591	562	603	490	554	433	14.01514922	14.89642813	23.01265469	17.42745781	29.18967734	27.93007656	34.15790859	13.35881562	20.74819531	-0.459739063	0.050201563	-0.26604375	-0.850360817	0.27158125	-0.212645313	-1.907597957	-0.256048437	1.309126562	375	653	383	707	699	507	668	633	542	9.75048125	4.678832813	7.858373437	17.79404375	26.38672031	25.48599063	31.70192734	8.447970313	14.13136172	0.731529688	-2.9603375	-3.018423438	-3.555932812	-923.8749578
327	378	307	605	562	603	546	547	398	14.05187188	14.94175234	22.939775	17.5284125	29.29696172	28.15340938	35.14956563	13.37109063	19.92060234	-0.496078125	0.007382812	-0.274742188	-0.771921755	0.436478125	-0.19589375	-2.755735457	-0.317745313	1.9941125	378	365	383	686	744	820	657	636	523	9.787758594	2.749845312	7.87341875	18.21905547	26.22691797	27.47531641	31.31672969	8.497326563	13.89986406	0.682748438	-1.22414375	-3.035460938	-3.88854375	-927.7635016
327	370	309	594	569	603	494	550	449	14.13439844	14.79363359	23.03411563	17.32883281	29.07043594	28.00615	34.16303047	13.39405391	21.43639375	-0.56871875	0.1422	-0.3254625	-0.73907488	0.135575	-0.2438875	-1.949993269	-0.303004687	0.698390625	376	380	384	710	613	343	648	641	804	9.729148438	3.105138281	7.810405469	18.163575	26.32881719	19.40619375	31.27750313	8.5145625	16.35576172	0.747454688	-1.478560938	-2.996792188	-3.829551562	-931.5930531
327	377	306	592	520	604	573	496	455	14.05218125	15.00000625	22.76615391	17.63446328	29.45721875	27.924075	35.52064844	12.86111719	21.30064375	-0.47321875	-0.003392188	-0.2219625	-0.791684255	0.448353125	-0.259092188	-3.032493269	0.128009375	0.840279687	376	660	383	742	676	503	622	725	653	9.694971094	4.694563281	7.862889063	17.70390703	26.27494766	26.24819531	31.08458359	8.716217188	15.20496563	0.752317188	-2.995459375	-3.068245313	-3.4553125	-935.0483656
326	373	302	584	570	603	541	530	444	14.00965	14.89050312	22.8127625	17.20159688	28.95111563	28.07831719	34.7867	13.24177969	21.07164297	-0.491782813	0.080275	-0.153560938	-0.674226442	0.549890625	-0.251545313	-2.522488582	-0.18336875	1.0314	376	364	382	687	691	523	656	631	613	9.683475781	2.849194531	7.857235156	18.09527344	26.26637969	26.14931094	31.4897875	8.491429687	14.84534062	0.760779688	-1.294690625	-3.022640625	-3.801076562	-938.8494422
326	376	304	581	562	595	488	550	445	14.13577188	14.94639453	22.7583875	17.61599531	28.91488359	28.00714844	33.9747375	13.37012109	21.04930469	-0.5897875	0.025645313	-0.193046875	-0.773257692	0.454207812	-0.160289063	-1.788980769	-0.364475	1.057420312	375	414	383	636	614	830	660	615	663	9.74411875	3.3591625	7.811160938	18.11787813	26.42167734	27.63552031	31.51130234	8.351723437	15.19820313	0.730271875	-1.689571875	-3.0142375	-3.727859375	-942.5773016
329	373	307	596	562	601	490	570	444	14.15553438	14.94274531	22.96307656	17.39437109	29.01445547	28.10355469	34.19994375	13.55458359	21.01625938	-0.624182812	0.02000625	-0.228292188	-0.841382692	0.331640625	-0.195420313	-2.037832332	-0.477729688	1.09260625	376	647	381	732	739	342	652	653	627	9.742849219	4.666296875	7.896946875	18.11457734	26.65694219	19.26046875	31.34873203	8.61561875	14.82064844	0.700923438	-2.933723438	-3.030857813	-3.763464062	-946.3407656
324	374	311	532	566	597	570	559	463	13.92724063	14.85464453	22.91726406	17.48142891	29.15582578	28.1020875	35.37581484	13.50502031	21.48344219	-0.37158125	0.095557812	-0.310821875	-0.768432692	0.43120625	-0.187354688	-2.967613582	-0.447925	0.722946875	377	367	385	657	718	835	582	634	624	9.669373438	2.830729688	7.934285938	18.1274625	26.82388828	27.61402344	30.44389219	8.531269531	14.77582969	0.767607813	-1.27114375	-3.118751563	-3.783875	-950.1246406
325	378	308	634	560	603	530	553	443	14.16250156	14.91488359	23.12539766	17.31485625	28.98400938	28.07823594	34.72698984	13.37379688	20.93145156	-0.581248437	0.008725	-0.273301563	-0.70030613	0.447439062	-0.213014063	-2.421454207	-0.3533125	1.166028125	375	372	385	665	702	365	671	622	631	9.682239063	3.052161719	7.910673437	18.30579063	26.62188437	20.78896875	31.79831719	8.441778125	14.9255625	0.754115625	-1.393265625	-3.068282813	-3.91165625	-954.0362969
327	372	306	598	569	609	494	554	441	14.17509531	14.89645391	22.75670312	17.41774766	29.11541563	28.01090625	34.20364922	13.40191016	20.89206406	-0.57206875	0.071007813	-0.164459375	-0.584785817	0.409023437	-0.2276	-1.929022957	-0.351579687	1.16626875	373	672	384	703	736	587	637	618	628	9.637710937	4.849891406	7.960504687	18.31025312	26.72112656	27.04902969	31.15041875	8.3983625	14.88125391	0.788598438	-3.148835938	-3.13786875	-3.83031875	-957.8666156
329	378	309	568	565	603	480	553	440	14.19750781	14.94964297	23.05280313	17.07168281	29.13183594	28.20635469	34.11557812	13.30708594	20.85059375	-0.640179687	-0.000598438	-0.310351563	-0.489488942	0.297910937	-0.177079688	-1.829660457	-0.289657812	1.202275	374	360	384	791	717	746	694	637	627	9.718965625	2.789621094	7.951700781	17.84543125	26.44512187	27.36144297	31.880775	8.483742188	14.83279063	0.727067188	-1.254935938	-3.07505625	-3.521923437	-961.3885391
328	376	308	596	559	603	573	548	438	14.11964297	14.99327344	22.99872734	17.48226797	29.19540625	28.16858438	35.51831719	13.26039844	20.86341328	-0.55100625	0.0254125	-0.262625	-0.594815505	0.336134375	-0.245434375	-3.052576082	-0.295717187	1.220339062	377	415	384	713	704	614	632	663	607	9.707526563	3.415554687	7.962067187	18.10460938	26.3579625	26.65735859	30.95623516	8.622609375	14.646875	0.725351563	-1.783184375	-3.141565625	-3.731240625	-965.1197797
330	376	309	566	560	603	530	545	406	14.24767813	14.91810703	22.943975	17.13828984	29.07654922	28.07547656	34.97905859	13.24125469	20.07854219	-0.701090625	0.054865625	-0.258801563	-0.566713942	0.24153125	-0.205620313	-2.652107332	-0.294939062	1.855354687	375	417	385	691	710	384	656	648	540	9.651885937	3.200382812	7.9193875	18.233125	26.673375	22.60239453	31.46254531	8.546158594	13.74630703	0.770601563	-1.620254688	-3.070670313	-3.795332812	-968.9151125
326	375	311	585	560	603	506	545	476	13.97413047	14.99604688	22.996475	17.56118906	29.26611484	27.91117656	34.44522656	13.28544688	22.00678359	-0.433495313	0.034020312	-0.370251563	-0.731551442	0.464285937	-0.244659375	-2.172438582	-0.303973438	0.233365625	375	649	380	669	640	506	619	632	540	9.673714063	4.6936625	7.90871875	18.26328906	26.64914922	26.32653828	30.94832344	8.496530469	13.88389766	0.75135	-2.987446875	-3.068332813	-3.776967187	-972.6920797
325	370	308	596	562	601	484	547	453	14.08762344	14.89378672	22.95051328	17.29703906	29.07787266	28.13382969	34.01116016	13.28084375	21.16312188	-0.520571875	0.095214062	-0.27273125	-0.68646863	0.271695312	-0.23484375	-1.917382332	-0.25745	0.96045	373	364	382	698	540	807	681	602	770	9.646278125	2.864741406	7.91415	18.38122578	26.51774453	27.23906563	31.687075	8.320875781	16.03305234	0.813196875	-1.335382813	-3.104432813	-3.934082812	-976.6261625
328	373	308	581	555	601	525	539	440	14.13012969	14.93167344	22.79762734	17.37016719	29.19813438	28.0235875	34.96747969	13.13175938	20.87752344	-0.576646875	0.07725	-0.26745	-0.588620192	0.364215625	-0.248473438	-2.607441707	-0.196903125	1.195171875	378	387	384	686	323	706	501	625	576	9.710240625	3.1925625	7.969266406	18.15841016	18.23357656	27.17908359	28.7755125	8.468190625	14.06295547	0.727165625	-1.567779688	-3.129573438	-3.831009375	-980.4571719
325	375	308	568	560	602	537	564	444	14.00205	14.90045312	22.98469844	17.04296406	29.08785391	28.05085234	34.97244063	13.40305703	21.07939922	-0.450798438	0.048335938	-0.229070313	-0.575235817	0.361498437	-0.252098438	-2.630810457	-0.394745312	1.085960937	376	432	384	682	254	752	698	595	572	9.615763281	3.384176563	7.939576562	18.21406797	8.005820313	27.36288828	32.31699922	8.339267187	14.23631875	0.8163875	-1.7738875	-3.143440625	-3.910764062	-984.3679359
326	373	309	597	563	605	496	539	451	14.10680469	14.8615625	22.88122031	17.54364688	29.04435938	27.73705938	34.33211016	13.23289375	21.21546875	-0.628584375	0.104979687	-0.237265625	-0.724842067	0.517804687	-0.262925	-1.995629207	-0.248914062	0.988384375	376	445	383	700	237	686	648	623	569	9.675205469	3.440553125	7.979378125	18.31467656	7.609953125	27.05649297	31.30056641	8.451890625	14.16468906	0.7483875	-1.822603125	-3.135579688	-3.847717187	-988.2156531
326	377	309	591	566	601	482	526	431	14.02774453	14.89832812	23.00864531	17.31340469	28.95527109	28.10496406	34.14082422	13.09941875	20.64261562	-0.501065625	0.027115625	-0.234479688	-0.74582488	0.473496875	-0.2428625	-1.996960457	-0.151092188	1.3935875	375	646	382	649	196	343	638	632	524	9.638839062	4.612157031	7.87685625	18.48926719	0.859192187	20.1091125	31.43935	8.519692187	13.68317969	0.796203125	-2.92371875	-3.104884375	-3.959510937	-992.1751641
330	373	304	589	570	603	542	551	449	14.17718125	14.90572031	22.68760391	17.54853438	29.01692109	28.34038906	35.11803437	13.3421	21.25921719	-0.632809375	0.093990625	-0.136989063	-0.786284255	0.281234375	-0.255821875	-2.827001082	-0.393864062	0.930576562	374	370	383	614	297	852	592	591	768	9.648858594	2.867125781	7.979054688	17.91168594	26.80975938	27.36223906	30.67864688	8.390539063	15.99799297	0.765195313	-1.327253125	-3.139795313	-3.604240625	-995.7794047
328	375	315	565	557	604	537	540	425	14.10464453	14.88592813	23.15037187	17.18705313	29.33253125	28.11981172	34.84578125	13.14745156	20.56471875	-0.564860938	0.095467187	-0.367784375	-0.723453005	0.539751562	-0.276082813	-2.614899519	-0.229417188	1.467475	373	417	381	582	652	364	680	596	643	9.579503125	3.422816406	7.892892187	18.03956484	26.07588594	20.19411328	31.88821875	8.467823438	15.00568125	0.816623438	-1.757742188	-3.125979688	-3.67156875	-999.4509734
329	377	309	589	575	602	493	550	507	14.19486094	14.97754375	22.99255469	17.44115781	29.0557	28.02701328	34.15149531	13.25834297	22.4448375	-0.652985938	0.0133875	-0.258896875	-0.639779567	0.3613375	-0.274898438	-1.985146394	-0.30935625	-0.070526563	377	415	384	702	678	508	633	610	626	9.631290625	3.189198438	8.002340625	18.03381563	26.044475	26.43232422	31.09264063	8.484660938	14.89460938	0.78231875	-1.62206875	-3.1896625	-3.655254687	-1003.106228
328	373	308	588	566	604	485	550	424	14.09244297	14.88754844	22.93458125	17.29675781	29.18531641	27.9682375	34.28314219	13.21448047	20.35167969	-0.54965	0.069117187	-0.230792188	-0.740020192	0.387384375	-0.302304688	-2.042577644	-0.330415625	1.652453125	372	416	382	709	726	810	664	728	639	9.539375	3.218416406	7.987609375	18.21710156	25.96530313	27.70717578	31.67840781	8.872044531	14.94276094	0.878321875	-1.612342188	-3.1969875	-3.867332812	-1006.973561
328	372	311	588	559	604	521	557	417	14.13165	14.91026797	22.93815156	17.68285625	29.12257969	28.06018828	34.92637656	13.35764219	20.47232031	-0.623207813	0.084182813	-0.300515625	-0.793771755	0.43583125	-0.291245313	-2.599672957	-0.373148437	1.537445312	375	412	383	680	703	696	656	624	619	9.625103125	3.140438281	8.022875	17.95091016	26.12376406	27.12664453	31.40334453	8.530655469	14.83432344	0.806032813	-1.583029688	-3.205370313	-3.592978125	-1010.566539
328	375	308	567	559	605	522	538	448	14.13786484	14.90135156	22.97246172	17.33684219	29.18901719	28.1297125	34.71400547	13.23864062	21.13324609	-0.591942187	0.046673437	-0.261929688	-0.768784255	0.495860937	-0.256528125	-2.525479207	-0.225985937	0.970282812	375	424	384	710	708	354	651	603	626	9.586103125	3.281182812	7.968109375	17.86022891	26.41865938	21.08704219	31.38550781	8.490804688	14.84230859	0.824035938	-1.663834375	-3.233075	-3.638173437	-1014.204713
324	372	308	596	565	604	523	558	431	13.91000391	14.87272422	22.86312344	17.75011641	28.94542813	27.98290156	34.79575938	13.33156719	20.76194844	-0.387720312	0.122025	-0.185339063	-0.784070192	0.326504687	-0.266415625	-2.539943269	-0.31543125	1.305915625	374	407	380	742	729	575	627	601	631	9.573926563	3.10151875	7.951522656	17.76036953	26.76116094	26.97627813	31.07315938	8.464515625	14.96827188	0.874796875	-1.556025	-3.162020313	-3.483579687	-1017.688292
328	373	306	586	556	603	479	564	459	14.16714609	14.8308375	23.006975	17.30983594	29.27102656	28.14203906	33.88699375	13.36479531	21.35878125	-0.601632812	0.080307813	-0.24309375	-0.736004567	0.43268125	-0.245975	-1.781599519	-0.39583125	0.7919125	374	416	381	750	494	776	662	629	624	9.555240625	3.27225	7.973607812	17.777225	25.98796641	27.43590234	31.57097656	8.587657813	14.85420469	0.860278125	-1.651345313	-3.194235938	-3.4988875	-1021.18718
329	370	313	592	568	603	514	555	406	14.15667187	14.93170078	23.06497969	17.59652969	29.18714141	28.26972969	34.8530125	13.30254063	20.1207875	-0.5739625	0.133220312	-0.339921875	-0.715795192	0.400935937	-0.266434375	-2.543643269	-0.352917188	1.841960937	376	417	383	691	590	707	602	653	627	9.628504687	3.219467187	8.081965625	17.94566094	26.29304844	27.36309844	30.77709219	8.6791625	14.88124688	0.804373438	-1.632979688	-3.246392188	-3.67280625	-1024.859986
328	374	313	578	561	605	529	540	402	14.12299766	14.85667578	23.06749531	17.25839922	29.09193125	28.16008437	35.08180469	13.17325781	20.19469141	-5.75E-01	0.1076125	-0.352682813	-0.70659988	0.35450625	-0.293240625	-2.624041707	-0.198489063	1.720707812	373	381	380	712	748	373	559	619	606	9.584945312	3.014465625	7.937771094	18.23687734	26.22036875	21.64962813	30.14453594	8.487339063	14.71844531	0.874110938	-1.419640625	-3.219664063	-3.911223437	-1028.771209
328	375	309	583	565	606	523	540	432	14.15432266	15.01244219	22.88941406	17.72937813	29.26624687	28.15402891	34.73985781	13.13854063	21.01679922	-0.613173437	0.009429688	-0.261603125	-0.83749363	0.519064062	-0.28648125	-2.499472957	-0.22133125	1.039129687	374	430	382	616	694	624	691	619	528	9.585657812	3.373032031	8.070342969	17.9497	26.84244219	27.24333984	32.02332188	8.596554688	13.63682422	0.835803125	-1.761667188	-3.230695313	-3.745967187	-1032.517177
329	370	306	592	573	604	474	529	428	14.21260938	14.79345391	23.00117188	17.25062734	28.98192188	27.83720469	33.780625	13.03928906	20.83753828	-0.64020625	0.148570312	-0.239295313	-0.597828005	0.438367187	-0.310501563	-1.711018269	-0.159475	1.179017187	373	412	381	733	454	763	605	610	540	9.538754688	3.256873438	7.9968375	18.27391406	25.45916797	27.47449688	30.76162031	8.547197656	14.04094219	0.887485938	-1.655345313	-3.2513625	-3.981626562	-1036.498803
325	377	306	585	562	606	474	542	430	13.97502813	15.04686562	22.81560234	17.64706875	29.22513125	27.76437734	34.40066484	13.19860703	20.99268984	-0.4175375	-0.02834375	-0.239103125	-0.739682692	0.287803125	-0.29674375	-1.980102644	-0.287095312	1.0687375	373	410	381	766	570	718	680	652	573	9.550784375	3.2005	8.12658125	17.97112187	26.25299922	27.28447422	31.82463984	8.725109375	14.35475156	0.868139063	-1.6341625	-3.259153125	-3.808048437	-1040.306852
325	371	309	581	558	601	511	508	444	14.11665781	14.83993594	22.99534531	17.23714219	29.23930781	28.03852344	34.89839844	12.84007344	21.25035781	-0.555167188	0.1297625	-0.281657813	-0.72359363	0.05385	-0.296075	-2.585641707	-0.0008875	0.816703125	376	391	381	721	704	386	669	621	516	9.503096875	3.077634375	8.007582813	17.84297969	26.23381797	22.14383672	31.51094688	8.515004688	13.65424453	0.876092188	-1.4930375	-3.2357625	-3.64879375	-1043.955645
327	379	312	570	514	605	516	532	436	14.0905375	15.0379375	22.99999297	17.44392734	29.55900625	28.09656094	34.77585703	13.17255547	20.99825938	-0.551348438	-0.0269125	-0.371553125	-0.71167488	0.700145312	-0.2865125	-2.504783894	-0.2250375	1.0655125	376	419	382	680	753	548	638	634	591	9.585148438	3.37116875	8.110939063	17.93167031	26.8560625	26.7157	31.26038438	8.67859375	14.80702187	0.8459125	-1.76236875	-3.308026563	-3.66805625	-1047.623702
328	370	312	605	589	601	460	560	406	14.14863359	14.77888359	23.21990391	17.07322656	28.80359063	28.15030156	33.64471641	13.38047344	20.32749375	-0.591440625	0.193460938	-0.384760938	-0.591046755	0.4467625	-0.25435	-1.543679207	-0.454701563	1.620546875	377	407	382	826	408	480	650	674	770	9.6105625	3.21005625	8.043189844	17.67584844	24.24984297	25.33526094	31.38422969	8.798959375	16.08419844	0.830129688	-1.6064375	-3.2594375	-3.462042187	-1051.085744
330	373	311	579	570	604	504	559	455	14.20766016	14.9637	23.06487813	17.53867656	29.06963516	28.23303203	34.84444531	13.3834875	21.66680469	-0.636292188	0.064134375	-0.354359375	-0.69873738	0.465120312	-0.259040625	-2.600530769	-0.434209375	0.487639062	373	409	381	715	589	839	639	603	651	9.534096875	3.212045312	8.110892188	17.87417813	26.36311563	27.566025	31.22997188	8.525764062	15.18954844	0.920417188	-1.64414375	-3.300746875	-3.701895312	-1054.787639
329	379	308	592	562	529	542	526	469	14.19619844	15.007275	22.99773047	17.25858516	29.19117109	27.42978438	35.12447813	13.09976563	21.67779063	-0.6416875	-0.039101562	-0.275729687	-0.677723317	0.341376562	0.283407812	-2.880391707	-0.138573438	0.518560937	374	379	384	602	693	716	662	650	624	9.548699219	3.00155	8.134803125	18.12131953	26.24257969	26.63018359	31.55840078	8.785077344	15.01920312	0.895314063	-1.428714063	-3.338092188	-3.762115625	-1058.549755
326	369	312	571	567	668	534	543	466	13.95874375	14.80607031	23.00378281	17.62824687	29.21745938	28.37895	34.88081484	13.27284063	21.50200625	-0.453521875	0.172179687	-0.338645313	-0.822042067	0.412053125	-0.679203125	-2.672735457	-0.320492188	0.703757812	375	439	384	691	702	739	625	580	632	9.589864062	3.52084375	8.200828906	18.13303125	26.23811719	27.410125	30.99848437	8.401915625	15.01169844	0.859507813	-1.9172375	-3.3899875	-3.948003125	-1062.497758
328	375	308	593	560	597	502	545	419	14.17818047	14.92442812	23.05707188	17.32426875	29.16928203	28.05299531	34.49183203	13.36876719	20.42107344	-0.606282813	-0.007732813	-0.275892187	-0.674438942	0.335515625	-0.223384375	-2.262869832	-0.365395312	1.609198437	375	428	385	703	651	374	680	637	636	9.6466625	3.358311719	8.071032813	18.15256406	26.54980313	21.70270234	31.72742578	8.7186	15.14295859	0.800848438	-1.75940625	-3.273690625	-3.868979687	-1066.366738
329	375	312	583	563	601	487	550	444	14.13290625	14.96175781	23.06986563	17.61212656	29.15002188	28.03747969	34.25022813	13.33450078	21.18762656	-0.602001562	0.07650625	-0.318971875	-0.875570192	0.36088125	-0.25133125	-2.072237019	-0.327940625	0.93495	377	422	382	788	753	510	647	684	622	9.60203125	3.300713281	8.080552344	17.50506797	26.20441875	26.12364219	31.27047344	8.825017969	14.93620234	0.831751563	-1.71915625	-3.317045313	-3.303726562	-1069.670464
331	374	311	569	572	603	519	540	451	14.22010781	14.88205469	23.17626094	17.07512188	29.23534844	28.18504531	34.89530625	13.1677	21.18488438	-0.6615875	0.07998125	-0.379778125	-0.640185817	0.389082812	-0.257954688	-2.644179207	-0.280890625	0.94505625	375	645	385	662	695	533	649	605	620	9.556501562	4.785814062	8.107514063	18.30074688	26.59047344	26.1476375	31.30554219	8.56663125	14.94868359	0.873446875	-3.081815625	-3.291390625	-3.931865625	-1073.60233
328	372	309	602	567	606	502	540	465	14.13262422	14.91803359	22.98739219	17.61032344	29.10934844	28.38075078	34.42496797	13.18142578	21.47380625	-0.55754375	0.0807375	-0.309979687	-0.758145192	0.332382812	-0.262110938	-2.324960457	-0.218878125	0.735035937	374	367	384	725	722	752	595	615	632	9.5620625	2.949614063	8.217445312	18.23842188	26.9171875	27.42301719	30.52152969	8.6135125	15.13304687	0.889604688	-1.429004688	-3.398115625	-3.98201875	-1077.584348
325	373	307	595	561	603	518	535	443	13.97495625	14.87729688	22.93823438	17.17075938	29.23924062	28.21641563	34.82984297	13.19967656	20.86142813	-0.419403125	0.085689062	-0.228484375	-0.617117067	0.378498437	-0.297040625	-2.569615144	-0.297817188	1.225942187	377	425	385	731	737	767	542	600	633	9.65208125	3.639540625	8.087173438	17.93725625	26.93738281	27.28618906	29.8332125	8.573875	15.0774125	0.798420313	-1.973146875	-3.34331875	-3.635995312	-1081.220344
328	380	314	584	566	596	480	537	470	14.17312031	14.99846797	23.16305156	17.4125125	29.2473625	27.98090625	34.02472188	13.18516875	21.5013375	-0.65439375	-0.029328125	-0.386871875	-0.706798317	0.436446875	-0.2175625	-1.897872957	-0.222484375	0.69500625	374	446	383	736	943	693	691	674	632	9.52025	3.481295312	8.152690625	18.10957969	26.56198594	27.00749063	32.09155313	8.811769531	15.07193984	0.938478125	-1.896282813	-3.340151563	-3.816148437	-1085.036492
326	375	309	569	567	608	512	538	427	14.06136953	14.96720625	22.99659531	17.03314844	29.00304844	27.90599766	34.82684609	13.27940313	20.44637656	-0.48074375	0.05260625	-0.305329687	-0.53830613	0.542629687	-0.321451563	-2.596315144	-0.295201563	1.600378125	376	650	382	748	390	555	588	640	632	9.603995312	4.799933594	8.0728	17.85077344	23.99578906	26.02896562	30.63191797	8.747442187	15.11044688	0.889421875	-3.09970625	-3.266170313	-3.59793125	-1088.634423
324	374	309	584	566	603	552	548	458	14.00839688	14.95630156	23.02502188	17.29914375	28.91107188	28.09179688	35.201525	13.3423625	21.30542578	-0.460484375	0.066751563	-0.270934375	-0.509898317	0.313685937	-0.25185625	-2.904676082	-0.381392188	0.897117187	374	369	384	631	535	665	692	599	636	9.636642969	2.9586375	8.207066406	18.02501875	26.33425469	26.92151719	32.09607109	8.53164375	15.18317969	0.844617188	-1.437265625	-3.3584	-3.688907812	-1092.323331
328	375	311	568	559	601	517	537	446	14.23110547	14.91012187	23.073125	17.05316016	29.26992969	28.15371875	34.78098125	13.17910469	20.93634453	-0.6415	0.069832813	-0.341995313	-0.535588942	0.51930625	-0.250889063	-2.410424519	-0.281984375	1.201121875	375	387	384	699	672	649	601	689	629	9.526114063	3.303665625	8.162240625	18.11709687	26.50876016	26.43610313	30.80921719	8.93085625	15.04647969	0.9270625	-1.671501563	-3.35889375	-3.810942187	-1096.134273
327	373	308	588	573	594	486	534	517	14.13214844	14.90274688	23.02818125	17.56761328	29.06759531	27.89276563	34.18324141	13.17473984	22.42278281	-0.536189063	0.117371875	-0.27896875	-0.758192067	0.385275	-0.193051563	-1.988768269	-0.269848438	-0.141635938	374	428	382	705	678	369	692	620	620	9.507560156	3.443116406	8.168207812	18.15100937	26.79387188	21.58100781	31.9511625	8.643779688	14.96246563	0.9613625	-1.857225	-3.3303875	-3.807896875	-1099.94217
328	376	309	556	566	610	520	541	461	14.20498203	14.94163672	23.04131719	17.09260547	29.12280859	28.30744531	34.93992266	13.30624062	21.05115781	-0.640745312	0.045445313	-0.308834375	-0.542048317	0.407748437	-0.273857813	-2.628133894	-0.38660625	1.129879687	376	419	383	609	445	524	602	583	638	9.539619531	3.388365625	8.196915625	18.06343125	24.98235313	26.31613984	30.75304297	8.471448438	15.1949125	0.9240625	-1.75241875	-3.369428125	-3.717682812	-1103.659853
329	372	315	580	561	592	495	532	629	14.15168125	14.86226875	23.10448594	17.65386875	28.96611094	28.12812422	34.32700625	13.13628203	23.57759219	-0.605439063	0.167823437	-0.386103125	-0.768588942	0.363317187	-0.183090625	-2.144718269	-0.227804688	-1.067264063	374	414	380	693	553	791	692	582	619	9.555344531	3.276329687	8.163596094	18.20015469	26.40576719	27.21404844	32.01119063	8.51295	14.98627969	0.908870313	-1.68116875	-3.346023438	-3.94455	-1107.604403
329	374	311	579	560	604	528	549	518	14.18773437	14.90585938	23.04599531	17.22199531	29.25246406	27.96905	34.93544688	13.31559688	21.68593828	-0.627973438	0.064882813	-0.37205625	-0.696157692	0.49010625	-0.276742188	-2.709612019	-0.427457813	0.730103125	374	390	380	671	694	725	613	596	627	9.530267969	3.145335156	8.044428906	18.09735312	26.42319297	27.05136563	30.85798906	8.628944531	15.08376406	0.934414063	-1.528357813	-3.239523438	-3.757753125	-1111.362156
330	375	312	603	570	600	480	542	436	14.22676016	14.97633125	23.05349219	17.30490625	29.03682969	28.06465547	33.97365469	13.33001016	20.11705078	-0.669185938	0.06183125	-0.33755625	-0.573704567	0.471673437	-0.205046875	-1.816644832	-0.382460937	2.013760937	375	416	382	785	707	394	697	589	620	9.587376563	3.374984375	8.207246875	17.83200313	26.38018125	22.88238984	31.93419688	8.580201563	14.95072812	0.862284375	-1.7671375	-3.368292188	-3.569014062	-1114.93117
328	375	312	587	569	586	545	522	411	14.12391328	14.87503281	23.11446641	17.07063281	29.15045625	28.08644453	35.27292187	13.06829297	19.64873906	-0.57028125	0.11156875	-0.346225	-0.459121755	0.33299375	-0.157145313	-2.935655769	-0.238614063	2.305657812	376	392	381	700	678	800	605	617	633	9.635142969	3.088257813	8.084004688	17.96876953	26.3483375	27.39353906	30.71289219	8.658542188	15.11916875	0.852026563	-1.503292188	-3.294532813	-3.684682812	-1118.615853
329	372	309	551	562	604	560	537	633	14.17220625	14.92534062	23.0183875	17.64341094	29.17123281	28.20260078	34.78863906	13.17425625	23.40694688	-0.584239063	0.113220312	-0.252720312	-0.684770192	0.366242187	-0.304276563	-2.401783894	-0.309907813	-0.90509375	375	419	380	715	712	360	680	642	633	9.64630625	3.398214062	8.208953125	18.20055625	26.46209688	20.19297969	31.799325	8.724890625	15.16903906	0.873364063	-1.774001563	-3.35985625	-3.842454687	-1122.458308
329	376	315	612	560	607	480	526	484	14.15001562	14.93685312	23.26673906	16.95899453	29.12443359	28.13452187	33.67523594	13.08617031	20.94458047	-0.601742187	0.084984375	-0.428801562	-0.393440505	0.452415625	-0.266845313	-1.719352644	-0.22274375	1.32640625	373	410	381	619	680	611	648	585	638	9.516803125	3.316950781	8.127557812	18.08292031	26.41935	27.11534688	31.25695781	8.515545312	15.24452578	0.9281	-1.706204688	-3.329157813	-3.663123437	-1126.121431
326	373	312	595	566	605	486	565	429	14.05226953	14.92849375	23.09718672	17.20142188	29.18981484	28.21640156	34.35321563	13.4694	19.95551719	-0.491525	0.086253125	-0.35903125	-0.410221755	0.473570312	-0.273334375	-2.155310457	-0.5484	2.116934375	373	395	382	811	650	766	678	749	620	9.552326563	3.16539375	8.248458594	17.53477969	26.48409844	27.48298438	31.68210156	9.158171875	15.03538437	0.923304688	-1.586771875	-3.424317188	-3.27290625	-1129.394338
330	379	312	580	566	603	569	552	663	14.32638359	15.02929062	23.09703594	16.95009062	29.11995313	28.13204531	34.71108125	13.3748375	23.68689531	-0.719365625	0.014895313	-0.335985937	-0.44724363	0.310875	-0.239475	-2.380443269	-0.39928125	-1.158146875	375	416	381	673	638	707	587	584	634	9.65611875	3.405202344	8.169875	18.04501562	26.70432578	27.10748281	30.46632344	8.546954688	15.19304609	0.86079375	-1.7675125	-3.328864063	-3.678835937	-1133.073173
328	371	311	590	562	603	549	542	454	14.13866172	14.88647656	23.13599844	17.49707188	29.11369766	28.02490469	34.05875312	13.22942031	20.19690078	-0.582195313	0.12810625	-0.320615625	-0.69828738	0.434584375	-0.276903125	-1.929540144	-0.37380625	1.985190625	374	403	382		552	366	483	594	567	9.510950781	3.20753125	8.206267969		26.3559375	21.43811563	28.64225469	8.636994531	14.33243281	0.984382813	-1.636204688	-3.345042188		-1133.073173
324	376	315	580	571	606	491	548	410	14.06784063	14.87069688	23.21035625	17.12710391	29.11349063	28.18659375	33.23088281	13.28491328	19.45736719	-0.474896875	0.1083125	-0.406935937	-0.54234988	0.268654687	-0.293967188	-1.220071394	-0.431410938	2.504448437	376	388	383		546	886	723	649	629	9.585009375	3.16700625	8.1825625		26.29686797	27.72879844	32.76722031	8.765934375	15.0743875	0.89238125	-1.562084375	-3.362320313		-1133.073173
327	377	311	584	562	599	497	538	396	14.14720625	14.98968125	22.99161875	17.52157969	29.28308984	28.15232031	33.94165625	13.16537656	19.32333281	-0.60198125	0.046492188	-0.309096875	-0.62058738	0.515721875	-0.224776563	-1.732502644	-0.265448438	2.626321875	376	411	381		665	329	684	633	544	9.621701563	3.358145312	8.255532813		26.40171875	18.18000625	31.83651719	8.66841875	14.02618828	0.855623438	-1.735448438	-3.403317188		-1133.073173
327	374	312	576	571	482	518	526	463	14.05989531	14.88903672	23.12248906	17.18957891	28.94527031	26.64300469	34.01922891	13.10053516	21.31177969	-0.536675	0.093909375	-0.350435937	-0.571340505	0.486901562	0.638678125	-1.825763582	-0.290034375	0.955232812	376	409	380		709	587	641	560	735	9.59039375	3.322117187	8.196834375		26.23130156	27.24863906	31.35183594	8.377314063	16.15909688	0.836575	-1.694889063	-3.378589063		-1133.073173
326	373	317	583	562	478	531	558	512	14.09291172	14.94964688	23.11419687	17.44676563	28.97811563	26.26392734	33.90462813	13.33366797	21.88719141	-0.545401563	0.09400625	-0.3843375	-0.642565505	0.582695312	0.499292187	-1.745240144	-0.452953125	0.400395312	374	384	380		695	780	696	617	630	9.528617187	3.097657031	8.230463281		26.33378594	27.66066875	32.00435391	8.69524375	15.13252188	0.93038125	-1.49683125	-3.3303125		-1133.073173
327	371	316	585	573	629	498	548	426	14.11468281	14.87403281	23.30532813	17.17590312	28.8994375	28.59523594	33.42361719	13.2771125	20.05062344	-0.58693125	0.14039375	-0.423540625	-0.578938942	0.4312125	-0.754478125	-1.350890144	-0.381295313	1.943579687	377	421	382		691	703	633	623	639	9.625904687	3.4814875	8.187271875		26.33462813	27.27715	31.20269219	8.74345	15.33900313	0.812382813	-1.8125375	-3.419954688		-1133.073173
323	376	313	585	565	621	494	542	404	14.09737188	15.00545781	23.02795938	17.43652344	29.09789375	28.18682031	33.51274141	13.15005469	19.76571953	-0.508214062	0.02734375	-0.339540625	-0.646351442	0.44738125	-0.560048438	-1.458872957	-0.281507812	2.158246875	375	403	382		663	381	664	631	627	9.500595313	3.239754687	8.331438281		26.83108281	22.42338281	31.56555313	8.811779688	15.11375313	0.981190625	-1.635273438	-3.4371		-1133.073173
328	372	314	600	568	607	491	534	573	14.22597578	14.85100078	23.23335391	17.10551328	29.13530313	28.2542375	33.84756094	13.16853203	23.1092875	-0.654742188	0.17288125	-0.404990625	-0.510229567	0.4354875	-0.452626563	-1.664143269	-0.325882813	-0.710120313	373	408	382		701	513	599	627	617	9.524757812	3.396692969	8.142809375		26.98954844	26.50555938	30.68566875	8.73069375	15.20779688	0.957782813	-1.771910938	-3.35553125		-1133.073173
330	373	313	600	561	611	463	560	538	14.14252188	15.02966719	23.13263125	17.49434297	29.02196719	28.18225313	33.65800625	13.44738984	22.15579375	-0.59199375	0.106714063	-0.369960938	-0.642413942	0.4523875	-0.416776563	-1.493749519	-0.490845312	0.224875	352	409	380		451	491	719	621	650	9.129341406	3.2610125	8.305676562		25.485675	25.41885156	32.17363125	8.734053125	15.44559297	1.33361875	-1.709990625	-3.4411375		-1133.073173
328	379	316	593	566	605	559	542	477	14.15172109	14.95218125	23.13861406	17.21174844	29.11309063	28.21989063	35.36544688	13.25205234	21.04325	-0.559109375	0.019773438	-0.419209375	-0.60056863	0.600742187	-0.3450875	-3.020397957	-0.323184375	1.21386875	388	386	381		582	813	672	650	632	9.90179375	3.138203125	8.184623438		26.23944688	27.58039375	31.52030078	8.803596094	15.2977125	0.5422375	-1.567145313	-3.383928125		-1133.073173
326	371	310	585	571	606	510	536	405	14.18240156	14.91048125	23.09040156	17.44136094	28.99561563	28.23287266	34.46950391	13.11685	19.3902125	-0.618053125	0.135740625	-0.357534375	-0.663953005	0.620714062	-0.379507813	-2.180377644	-0.233084375	2.554753125	378	389	380		694	366	627	687	623	9.541152344	3.092264063	8.233501563		26.30292422	20.858075	31.05927187	8.938442188	15.17691719	0.9283375	-1.565159375	-3.414932813		-1133.073173
326	373	316	585	568	505	510	548	401	14.06639844	14.81471094	23.18122578	17.11430781	29.00975156	27.07372031	34.62606719	13.24932344	19.74179219	-0.512932813	0.15854375	-0.453610937	-0.529828005	0.513460937	0.403951562	-2.346460457	-0.361335937	2.222053125	374	408	381		694	771	516	633	599	9.53014375	3.318570313	8.209173437		26.97402266	27.62475938	29.16651484	8.736917188	14.86543281	0.929695313	-1.739729688	-3.433821875		-1133.073173
324	372	315	582	570	687	521	559	420	14.03222656	14.93651016	23.19945313	17.46823828	29.16266719	28.64119219	34.79952344	13.28418594	20.29791172	-0.48100625	0.104828125	-0.45075625	-0.604232692	0.303071875	-0.88173125	-2.462593269	-0.422345312	1.667689062	375	381	380		715	361	728	656	550	9.503260938	3.075364063	8.265339844		26.61047188	20.38289531	32.51528359	8.857428125	14.29313359	0.961767188	-1.52956875	-3.376510938		-1133.073173
330	372	316	585	561	596	483	521	408	14.33866094	14.82645859	23.26207891	17.137875	29.338425	28.04336406	34.01401406	13.07059219	20.06621406	-0.770557812	0.174745312	-0.493940625	-0.49012488	0.384864062	-0.29469375	-1.799469832	-0.201242187	1.802678125	375	383	380		738	872	687	641	515	9.502139063	3.177096875	8.263385156		26.30184141	27.72859531	31.71570156	8.862596875	14.00551406	0.928242188	-1.576521875	-3.499345313		-1133.073173
327	374	319	581	568	596	588	537	415	14.09468125	15.04543672	23.2756625	17.4941625	29.08390781	28.16097031	35.55772344	13.22529219	20.34539531	-0.473046875	0.067378125	-0.504979687	-0.539070192	0.455175	-0.311110938	-3.125935457	-0.429825	1.527396875	378	387	380		685	370	611	638	518	9.54931875	3.175232812	8.257363281		26.42423125	21.31811484	31.02755312	8.773060937	14.23419531	0.889939063	-1.624092188	-3.44238125		-1133.073173
323	374	318	604	574	612	520	539	390	14.04732969	14.92319687	23.31486953	17.17518359	29.02135312	28.25922344	33.78317813	13.15392656	19.7475	-4.73E-01	0.086110938	-0.534676563	-0.54634988	0.426370312	-0.352048438	-1.688344832	-0.330242187	2.025732812	373	408	382		693	496	724	621	537	9.474615625	3.390702344	8.315707812		26.45137031	26.38919922	32.32110938	8.676725	14.64107813	0.992970313	-1.784848438	-3.47499375		-1133.073173
329	373	316	591	567	607	507	537	617	14.34262656	14.97264844	23.26921484	17.5512625	29.19016563	28.28160781	33.71263438	13.17024375	23.7981125	-0.779010938	0.11015625	-0.484492187	-0.588073317	0.082929687	-0.329089063	-1.637232332	-0.3351625	-1.412373438	376	378	379		624	593	617	635	518	9.593720312	3.084582031	8.1418375		26.40404766	26.91917656	30.76169063	8.8259	14.30772031	0.875895313	-1.525015625	-3.396715625		-1133.073173
324	373	314	577	517	604	482	538	418	13.96292656	14.92898125	23.16181016	17.22212969	29.42689687	28.1433125	33.13433516	13.258575	20.19601797	-0.386226563	0.139090625	-0.44773125	-0.58294363	0.273915625	-0.306928125	-1.205126082	-0.44638125	1.744542187	374	389	379		705	800	503	601	726	9.4651875	3.319689063	8.233042188		26.40201094	27.64754531	29.03225	8.713589063	16.33293203	1.028920313	-1.693520313	-3.383834375		-1133.073173
328	373	312	593	550	601	481	546	407	14.25901016	14.96446406	23.08983438	17.53120781	29.22198594	28.20015313	33.38032188	13.2068375	20.26776875	-0.67338125	0.111109375	-0.37821875	-0.611807692	0.568604687	-0.293771875	-1.237587019	-0.410171875	1.714714062	373	398	384		714	351	696	657	687	9.493410938	3.240116406	8.331635937		26.51378906	19.93286094	32.43324219	8.957159375	15.86712656	0.998409375	-1.69595	-3.53075		-1133.073173
326	377	316	589	578	604	538	543	591	14.09580234	14.97832344	23.23273281	17.246875	28.94703281	28.37696406	34.13604766	13.21879219	23.424925	-0.512970313	0.048135938	-0.48306875	-0.567903005	0.537904687	-0.314203125	-1.962805769	-0.4011125	-1.041676563	374	420	377		615	780	729	657	552	9.501921875	3.498744531	8.169639063		26.38392188	27.5933	32.16602344	8.886221875	14.42555547	0.98611875	-1.858815625	-3.37064375		-1133.073173
324	376	314	585	570	606	496	551	527	14.10158438	14.96363672	23.16282188	17.59524688	28.98499375	28.26601797	33.45384922	13.35909531	22.09942656	-0.505590625	0.0551875	-0.44003125	-0.64019988	0.30789375	-0.326976563	-1.422912019	-0.433409375	0.204979687	378	413	378		716	372	598	629	649	9.596178906	3.333215625	8.312361719		26.41410703	21.37531797	30.71895703	8.729810937	15.56446406	0.912784375	-1.795107813	-3.495040625		-1133.073173
327	373	314	603	538	604	490	528	526	14.15592656	14.9347125	23.24400156	17.27374531	29.11598047	28.0841625	33.51451641	13.05110938	21.94870469	-0.575246875	0.101278125	-0.453428125	-0.611329567	0.663796875	-0.315010938	-1.439446394	-0.198785937	0.383353125	374	393	378		703	587	711	645	582	9.520991406	3.207103125	8.2311125		26.43221562	27.25312813	32.17144844	8.833742188	14.75270859	1.001742188	-1.646009375	-3.482126563		-1133.073173
328	376	317	580	581	602	504	553	456	14.23412188	14.96974219	23.26298438	17.43074766	28.88659688	28.17645938	33.5481875	13.3298125	20.60083281	-0.643117188	0.116376562	-0.514146875	-0.57329363	0.373401562	-0.254235938	-1.491454207	-0.461396875	1.550198437	374	425	380		677	785	332	679	546	9.5040875	3.540282812	8.322110156		26.46183594	27.70576406	18.62785	8.902104688	14.45952969	1.0001625	-1.93680625	-3.452857813		-1133.073173
329	373	318	582	571	605	513	550	412	14.15740469	14.87229844	23.27003203	17.38607109	29.13135938	28.296275	33.75992344	13.24925937	19.72802656	-0.595623438	0.129314062	-0.52339375	-0.743817067	0.39573125	-0.293810938	-1.648872957	-0.44775	2.210079687	375	409	381		686	735	770	637	530	9.534242187	3.329553125	8.337676563		26.49335	27.36710313	33.69157734	8.818760937	14.43532656	0.9450375	-1.783026563	-3.511084375		-1133.073173
326	376	314	589	570	601	496	545	410	14.05327578	14.98420078	23.19726484	17.60245937	28.98835391	28.1246	33.43836094	13.352975	19.94843359	-0.495248438	0.05265625	-0.485501562	-0.757923317	0.265525	-0.305109375	-1.384458894	-0.41458125	1.990810937	378	419	378		687	726	705	1133	538	9.559978906	3.468967187	8.248374219		26.47163438	27.19002734	32.53780625	9.890675	14.56567813	0.930645313	-1.897770313	-3.391060938		-1133.073173
328	377	318	588	558	606	531	549	394	14.1710375	14.91526406	23.26617422	17.21710078	29.29054844	28.16506641	33.91885156	13.30622188	19.65008672	-0.603765625	0.109832813	-0.53561875	-0.589220192	0.409671875	-0.306620313	-1.785116707	-0.448065625	2.218453125	377	414	380		620	698	670	607	791	9.553892187	3.417955469	8.299384375		26.59937266	27.04969922	32.02651797	8.859675	16.73464688	9.30E-01	-1.831025	-3.561784375		-1133.073173
331	374	316	595	566	595	425	558	421	14.29738281	14.98204141	23.28225	17.53018594	29.12767813	28.0861	31.29853594	13.49197969	20.64725313	-0.748251562	0.1003	-0.5170125	-0.66978113	0.40855625	-0.25051875	0.405147356	-0.54656875	1.321101562	374	402	380		718	669	676	630	645	9.476484375	3.281228906	8.265696094		27.06270547	26.79526875	31.97671016	8.968561719	15.50115937	0.974065625	-1.713479688	-3.452445313		-1133.073173
330	377	315	586	565	583	556	531	414	14.15720312	15.00353594	23.21173906	17.12851563	29.14491719	28.279	35.4241125	13.20586562	20.40641016	-0.593020313	0.045448438	-0.468832812	-0.619378005	0.487601562	-0.124609375	-3.056749519	-0.30686875	1.508014062	372	415	379		483	719	599	1152	642	9.4182	3.410202344	8.289840625		26.19087969	26.97490781	30.98623594	9.9881125	15.62628906	1.057260938	-1.821279688	-3.500832813		-1133.073173
327	375	310	586	563	598	381	536	412	14.1338	14.99693906	23.17088906	17.68143281	28.97418438	28.14491797	29.64141875	13.22881563	20.44712031	-0.56150625	0.076371875	-0.420970312	-0.917282692	0.162870312	-0.283190625	1.733062981	-0.333682812	1.419821875	373	400	379		558	735	538	630	624	9.466245313	3.27765625	8.2593625		26.41574141	26.8597625	29.99065938	8.993682813	15.42433906	1.033779688	-1.704217188	-3.497270313		-1133.073173
332	374	313	576	525	604	580	562	458	14.22117031	14.89578438	23.24158281	17.20743516	29.33378281	28.19789375	36.15715938	13.3518125	21.59113594	-0.682598438	0.139017187	-0.460934375	-0.672578005	0.487989062	-0.2953	-3.612162019	-0.497570312	0.471640625	373	410	379		668	709	731	627	603	9.450404688	3.398759375	8.286571875		26.42081641	26.89511094	32.57997813	8.952990625	15.14038906	1.0014	-1.801864063	-3.513015625		-1133.073173
326	375	315	596	582	588	520	539	420	14.06081875	14.90915938	23.22094219	17.43226328	28.99223906	27.85683125	34.63895625	13.14124375	20.62224375	-0.51456875	0.144959375	-0.47833125	-0.693098317	0.342929687	-0.184339063	-2.446276082	-0.359884375	1.309745312	372	404	380		680	703	595	1137	590	9.428467969	3.283473437	8.368739062		26.39520469	27.06152188	30.76655156	10.09974687	14.91821641	1.032057813	-1.741060938	-3.562217188		-1133.073173
326	373	316	586	566	586	495	541	433	14.04081406	14.86889531	23.2516875	17.13452422	29.17732422	28.09244453	34.52255625	13.23184375	20.99940781	-0.487617188	0.164510937	-0.489229687	-0.697307692	0.454979687	-0.166584375	-2.210316707	-0.303453125	0.944278125	373	413	380		691	697	687	661	581	9.465915625	3.458103125	8.368357031		26.40540781	27.04440313	32.06403125	9.13743125	14.85185	1.016079688	-1.840423438	-3.562045313		-1133.073173
326	379	313	597	564	603	519	537	406	14.08168828	15.04233906	23.1366	17.60859531	28.94149922	28.2402875	34.92497344	13.12572656	20.31578984	-0.50104375	-0.001378125	-0.468195312	-0.861010817	0.451657812	-0.299175	-2.512646394	-0.259171875	1.504698437	376	389	378		661	705	599	614	717	9.553370313	3.175732813	8.328824219		26.45637969	27.10038594	30.7809	8.932120313	16.05959687	0.94906875	-1.627309375	-3.541995313		-1133.073173
334	372	317	598	568	609	487	542	404	14.32857109	14.86542188	23.35784375	17.12079609	29.05974766	28.26991094	34.20067031	13.09980078	20.35783516	-0.842217188	0.177475	-0.5481375	-0.633223317	0.445509375	-0.294304688	-1.934990144	-0.261810937	1.432275	373	410	379		696	679	722	1104	639	9.465164063	3.433917187	8.358307812		26.66334609	26.68617969	32.25843359	9.941134375	15.46803906	0.996701563	-1.814679688	-3.52054375		-1133.073173
325	374	315	589	565	607	494	498	410	13.94155625	14.94751563	23.29719531	17.56095781	29.14666094	28.18442031	34.34460391	12.79945156	20.5938	-0.408078125	0.118834375	-0.529439062	-0.775246755	0.256276562	-0.290553125	-2.005704207	0.04479375	1.258910937	375	383	377		725	352	589	645	634	9.481085937	3.166917188	8.353501562		26.94480938	20.41179375	30.42595781	9.072782812	15.55684453	1.017089063	-1.567614063	-3.571190625		-1133.073173
329	373	315	537	564	599	538	538	476	14.20300156	14.87532031	23.33306875	17.19524531	29.39914297	28.09338594	35.10895703	13.26672578	22.18879297	-0.699151563	0.133795312	-0.520867187	-0.710545192	0.391892187	-0.232935938	-2.765230769	-0.41570625	-0.071579688	374	387	379		386	639	691	640	637	9.498075781	3.289351563	8.3453		23.61402422	27.25882969	31.96339531	8.999713281	15.55277344	1.004853125	-1.65401875	-3.529995313		-1133.073173
324	374	313	581	561	580	503	566	445	13.96716094	15.00936484	23.26787813	17.70132969	29.28090156	27.91406953	34.39561719	13.37788359	21.18366406	-0.42043125	0.104782812	-0.487909375	-0.88077488	0.559170312	-0.135221875	-2.017619832	-0.5069	0.803734375	374	425	377		568	745	594	1170	634	9.497886719	3.550403125	8.3614		26.3759625	27.14491406	30.55802344	10.07077656	15.53103984	1.020317188	-1.9506875	-3.570065625		-1133.073173
327	376	314	586	570	635	491	546	463	14.20695156	14.91304297	23.22868594	17.43654297	28.96923984	28.29675313	34.23810781	13.2567125	21.61180156	-0.69385625	0.114084375	-0.492004687	-0.82951863	0.37555625	-0.398515625	-1.979102644	-0.394690625	0.4370375	375	414	376		601	689	703	604	627	9.589667188	3.454325	8.320753125		26.40383906	27.1404625	32.09710156	8.930034375	15.48207813	0.932596875	-1.809759375	-3.504328125		-1133.073173
328	372	311	597	563	603	458	531	486	14.16152188	14.90816719	23.06594063	17.70141563	29.10768281	28.14984063	33.82592656	13.09324531	21.83557656	-0.611815625	0.1810125	-0.447242187	-0.89492488	0.339378125	-0.236984375	-1.615290144	-0.282623437	0.27845	373	375	380		634	333	603	667	635	9.478970312	3.06458125	8.423580469		26.38534922	19.22014844	30.6309	9.136351563	15.54010938	1.041426563	-1.521323438	-3.630904688		-1133.073173
324	374	316	589	556	604	556	552	430	14.08949766	14.91796016	23.34952813	17.35909531	29.23939687	28.14349453	35.38565156	13.33638281	20.57996484	-0.579053125	0.137715625	-0.54391875	-0.829320192	0.3555125	-0.249495313	-2.982443269	-0.437682812	1.348467187	375	419	381		671	502	697	676	621	9.456809375	3.625564063	8.39441875		26.51392813	26.261325	31.973775	9.200420313	15.44522656	1.068426563	-1.964615625	-3.59524375		-1133.073173
331	373	317	564	563	601	490	562	513	14.27691094	14.99484375	23.29054844	17.70819609	29.33403594	28.14263125	33.41615547	13.38278516	22.37483125	-0.714695313	0.091754688	-0.6236875	-0.944973317	0.46011875	-0.223810938	-1.273485457	-0.473453125	-0.166767188	375	438	380		469	844	601	648	645	9.553784375	3.62551875	8.411316406		25.35267813	27.60655703	30.66247813	8.968425781	15.70339844	0.985932813	-2.018639063	-3.564135938		-1133.073173
329	373	314	595	569	607	496	545	416	14.20162344	14.85425938	23.3042125	17.50244375	29.18291406	28.24362344	34.35653828	13.33782813	20.07207813	-0.646839062	0.158653125	-0.516965625	-0.957476442	0.1976625	-0.296179688	-2.198355769	-0.407009375	1.794157812	371	422	377		538	706	690	1177	631	9.415651563	3.455625	8.336925		26.05814141	26.77800078	31.94407734	10.04241406	15.41090625	1.122264063	-1.854382813	-3.575117188		-1133.073173
331	381	310	586	520	603	513	526	404	14.24297344	15.09702656	23.12618672	17.77831797	29.26694063	27.95250312	34.55860313	13.06138047	20.08655625	-0.672871875	0.0055375	-0.434973437	-0.94148113	0.304189062	-0.23066875	-2.356119832	-0.230459375	1.712871875	377	417	378		644	335	596	573	631	9.5636625	3.472279687	8.405641406		26.39573984	19.46065156	30.52988125	8.778660938	15.59796094	0.988132813	-1.841257813	-3.534310938		-1133.073173
332	375	315	579	545	605	511	546	635	14.40085391	14.96204844	23.300325	17.3834625	29.33773594	28.11419844	34.56952188	13.14908672	23.72564688	-0.832889062	0.1069125	-0.522698437	-0.766340505	0.567721875	-0.274642188	-2.294860457	-0.315382812	-1.389090625	374	401	377		675	810	698	1107	634	9.493290625	3.334870313	8.4138625		26.25561406	27.63171406	32.05750078	10.06085625	15.63937266	1.0370375	-1.742925	-3.64315625		-1133.073173
331	369	316	582	576	601	484	545	458	14.18061719	14.86348437	23.28579375	17.59437188	29.02695	28.10951875	34.05464922	13.29713125	20.82947656	-0.580460938	0.20718125	-0.596564062	-0.749148317	0.623315625	-0.234379688	-1.786412019	-0.402934375	1.180482812	375	391	378		556	362	602	647	639	9.630101563	3.256542187	8.423039844		26.27612031	20.60693437	30.72073125	9.149117188	15.60506875	0.965289063	-1.66629375	-3.58213125		-1133.073173
331	374	311	547	568	607	483	548	411	14.21371406	14.96015469	23.19251875	17.39020156	28.92312422	28.17304687	34.13940781	13.22860547	19.945225	-0.629326563	0.088165625	-0.472234375	-0.825363942	0.457654687	-0.289879688	-1.930924519	-0.388554687	1.890932812	376	415	378		716	827	680	658	631	9.55786875	3.513890625	8.413217969		26.17714375	27.7719375	31.910825	9.109374219	15.51313438	1.000145313	-1.857601563	-3.650414063		-1133.073173
328	373	315	598	562	607	526	546	522	14.09546328	14.91082969	23.25187969	17.89087813	29.13580547	28.15369219	34.79555156	13.16825469	22.48709297	-0.541221875	0.141114062	-0.561232813	-0.936834255	0.291315625	-0.312114063	-2.591307332	-0.391540625	-0.250979688	372	405	379		718	361	610	660	640	9.564967188	3.341223437	8.401703125		26.16067344	20.80574688	30.92100391	9.058622656	15.73048516	1.026009375	-1.742670313	-3.5978875		-1133.073173
328	376	311	594	554	608	455	540	484	14.18297969	14.99398203	23.23972656	17.23174531	29.29812344	28.12228359	32.71106719	13.18929531	21.42277813	-0.6473375	0.04745	-0.50818125	-0.656657692	0.202560937	-0.32636875	-0.750805769	-0.272307812	0.721375	373	384	377		674	623	703	1120	627	9.5602125	3.249439844	8.396310937		26.40794375	27.41466719	32.05834531	9.985895313	15.586075	1.002367188	-1.646310938	-3.615875		-1133.073173
328	372	311	591	511	589	415	535	498	14.13412188	14.96072188	23.30204844	17.67839063	29.46555	28.00399375	31.55065781	13.06210937	21.69412422	-0.573245313	0.130160937	-0.560532813	-0.873784255	0.506135937	-0.196746875	0.093495793	-0.253967187	0.512996875	372	394	377		716	762	602	609	653	9.532530469	3.343535938	8.420782813		26.50454141	27.52285625	30.71269688	8.968909375	15.81039531	1.06745	-1.752217188	-3.6003		-1133.073173
329	375	314	588	577	602	527	522	462	14.19125156	14.98403437	23.25263828	17.31342422	29.06732812	28.10754766	35.10061094	12.91392422	20.91349219	-0.63713125	0.07250625	-0.580695313	-0.722070192	0.451303125	-0.293165625	-2.933741707	-0.15120625	1.208584375	373	398	380		685	697	568	630	651	9.514354687	3.401189844	8.4521625		26.33023281	27.16950313	30.58917266	9.027829687	15.78035313	1.086084375	-1.801203125	-3.645614063		-1133.073173
327	374	316	575	567	609	520	536	405	14.14648125	14.97902031	23.39519063	17.69445781	29.14289687	28.08972656	34.73536875	13.03931641	19.64905938	-0.56626875	0.094379687	-0.598132812	-0.869040505	0.454384375	-0.307471875	-2.528724519	-0.274282812	2.203446875	373	395	380		707	717	651	1161	641	9.563653125	3.325198437	8.54080625		26.27520469	27.24422344	31.90953438	10.137975	15.65388438	1.022003125	-1.757810938	-3.667770313		-1133.073173
330	372	314	578	571	596	532	539	414	14.22568203	14.92362891	23.31580156	17.27978984	29.12014062	27.9958125	34.94182109	13.06134531	20.13567344	-0.665220313	0.156915625	-0.611142187	-0.709907692	0.5977875	-0.221095313	-2.668958894	-0.312382812	1.737921875	375	364	380		706			621	638	9.5028625	3.088677344	8.425234375		26.34252891			9.089779687	15.62838438	1.050939063	-1.504553125	-3.715185938		-1133.073173
330	377	317	589	571	596	498	550	402	14.23186641	15.01692813	23.34390156	17.612525	28.90452188	28.08871016	34.28372656	13.08476016	19.92047187	-0.634935937	0.063442187	-0.670734375	-0.778721755	0.573996875	-0.247828125	-2.103046394	-0.3347875	1.881290625	374	393	379		688				661	9.535107031	3.427471875	8.508051563		26.4729625				15.8056875	1.04538125	-1.79850625	-3.671648438		-1133.073173
327	373	321	595	562	603	477	540	501	14.0961375	14.99369063	23.60125313	17.38636719	28.98264531	27.80413438	34.07604531	13.01701562	22.35575	-0.551598438	0.103501563	-0.745917188	-0.71474363	0.29793125	-0.316589063	-1.855313582	-0.303651562	-0.195984375	374	386	378		729				652	9.570734375	3.283723438	8.455671875		26.36880625				15.78183672	0.989482813	-1.66939375	-3.688635938		-1133.073173
330	374	317	592	562	599	505	556	561	14.16002188	15.0263875	23.202425	17.61541094	29.35350469	28.15866562	34.63692656	13.27308828	22.80010625	-0.616315625	0.095160937	-0.642329688	-0.75553738	0.362151562	-0.2800125	-2.404999519	-0.46218125	-0.473225	373	379	379		705				644	9.45489375	3.288626562	8.508653125		26.4856625				15.71707734	1.082276563	-1.689717188	-3.693976563		-1133.073173
329	375	316	582	559	598	513	535	457	14.19275469	15.01309531	23.51715078	17.30987422	29.20832031	28.09957578	34.64312813	13.01087188	20.80238281	-0.632396875	0.054678125	-0.6503875	-0.728832692	0.220878125	-0.2821125	-2.425340144	-0.2130875	1.265	372	381	379		680				635	9.398710156	3.339573438	8.487		27.00167266				15.61578906	1.115490625	-1.695475	-3.70023125		-1133.073173
328	374	315	581	541	610	473	559	398	14.15502344	14.99154062	23.220975	17.66493281	29.45984219	28.09068438	33.26467031	13.16482969	19.45997344	-0.599754687	0.117051562	-0.610071875	-0.798167067	0.382165625	-0.34105625	-1.204537019	-0.383959375	2.268334375	372	367	379						513	9.408453906	3.176215625	8.527376562						14.09852188	1.110826563	-1.600846875	-3.714795313		0.382165625
331	375	312	585	571	596	422	535	523	14.24984844	15.04477969	23.28099219	17.37751875	29.30346563	28.14438594	31.73785156	13.02131875	22.33074375	-0.7208	0.086748437	-0.5898375	-0.784107692	0.520990625	-0.255917188	-0.018052644	-0.200029687	-0.139760938	374	380	380						753	9.534335938	3.378228125	8.486628906						16.76849375	0.974392188	-1.75771875	-3.655504688		0.520990625
328	373	316	597	566	615	512	536	480	14.11312734	14.95928281	23.34220469	17.76239688	29.08536094	28.33765469	34.93597344	13.07014297	21.22128438	-0.551864062	0.128129687	-0.652215625	-0.883988942	0.421739062	-0.353871875	-2.769499519	-0.25201875	0.900953125	374	376	378						653	9.420745313	3.33616875	8.547717969						15.77610781	1.079976563	-1.740679688	-3.755820313		0.421739062
331	372	313	579	556	589	493	540	405	14.38527813	14.96157422	23.36352969	17.36705313	29.03483125	28.06983594	34.24142031	13.18131016	19.60343594	-0.842239063	0.14160625	-0.628535938	-0.769082692	0.288753125	-0.22449375	-2.130038582	-0.312971875	2.199525	374	368	379						643	9.489465625	3.196758594	8.538975						15.79846562	1.0395625	-1.5942875	-3.749742188		0.288753125
326	377	317	567	538	598	544	535	463	14.0166625	15.02839844	23.35361094	17.695025	29.39412891	28.30298203	34.60396641	13.10794844	21.31582969	-0.426175	0.047039062	-0.690884375	-0.824270192	0.610529687	-0.297039063	-2.244033894	-0.314079687	0.807082812	373	366	377						655	9.449746875	3.205075	8.498339063						15.9084625	1.083009375	-1.630221875	-3.751828125		0.610529687
331	374	315	589	567	604	535	534	417	14.34457188	14.93430469	23.42178281	17.49576563	28.89688125	27.86025078	34.69424688	12.96403359	20.11637813	-0.76654375	0.094779687	-0.65475	-0.846153005	0.576685937	-0.35895625	-2.578710457	-0.249254687	1.782592187	374	367	380						641	9.474828125	3.252146875	8.485632031						15.77637969	1.066220313	-1.654167188	-3.716104688		0.576685937
329	373	316	581	570	607	475	519	433	14.22617344	14.99646719	23.24217031	17.67856875	28.96573203	28.15232656	33.92117969	12.81047813	20.75439375	-0.614457813	0.096746875	-0.672057812	-0.85268113	0.544092187	-0.322765625	-1.649568269	-0.04340625	1.203120312	373	364	379						656	9.438609375	3.2012875	8.525670313						15.85340937	1.0887875	-1.63466875	-3.78963125		0.544092187
326	375	310	587	568	611	482	552	434	14.16065859	15.00199531	23.47971953	17.35970313	29.0612	28.23308125	34.19460391	13.25486875	20.7271125	-0.597075	0.067082812	-0.6402375	-0.78520613	0.60725625	-0.388095313	-2.012466707	-0.461476562	1.238073437	375	367	380						641	9.490442188	3.29475625	8.617346875						15.80309844	1.0368125	-1.700420313	-3.750503125		0.60725625
327	374	320	579	572	602	544	544	422	14.19617656	14.93848359	23.33623047	17.62514531	28.99994375	28.10634531	34.47216484	13.15823203	20.56549375	-0.6134375	0.116721875	-0.740796875	-0.826132692	0.352175	-0.277103125	-2.269749519	-0.347857812	1.343753125	374	365	379						534	9.525071875	3.258609375	8.538990625						14.42940156	1.01904375	-1.674809375	-3.747153125		0.352175
329	372	320	588	561	605	411	541	416	14.26045781	14.97352109	23.55184688	17.31290625	29.19194688	28.446425	30.480575	13.18386875	20.42695156	-0.68238125	0.131717187	-0.723651562	-0.760913942	0.618345312	-0.2926625	0.851533293	-0.29789375	1.43930625	371	360	378						507	9.337028125	3.189710938	8.538515625						14.43748594	1.183665625	-1.632448438	-3.747432813		0.618345312
331	374	313	597	568	606	420	538	438	14.23303125	14.98650703	23.22548437	17.71353125	28.98419219	28.10791094	32.35024766	13.20631016	21.02721875	-0.65975	0.084301562	-0.62255	-0.835021755	0.498142187	-0.374445313	-0.522907332	-0.32856875	0.899101562	335	359	376						820	8.545351563	3.248379688	8.5134125						17.31689141	1.98045	-1.68738125	-3.722217188		0.498142187
328	374	314	595	565	603	416	533	419	14.20562031	15.01144141	23.24678906	17.32545938	29.13760313	28.119525	31.91692187	13.10104063	20.54166719	-0.60265	0.084767187	-0.58409375	-0.724978005	0.42985625	-0.305915625	-0.331852644	-0.221551562	1.289215625	331	365	377						670	8.73743125	3.26093125	8.50965625						16.09057422	1.791339063	-1.671728125	-3.71495		0.42985625
329	379	316	567	574		521	561	431	14.2087875	15.01697656	23.30837578	17.63452188	29.07318828		35.11148281	13.43498437	20.95337656	-0.595475	0.025395312	-0.686201562	-0.824423317	0.501657812		-3.007374519	-0.532039062	0.962021875	391	359	375						643	10.10371094	3.219132813	8.550670313						15.803	0.394165625	-1.6461	-3.770792188		0.501657812
332	373	315	578	568		492	551	478	14.38078359	14.97852344	23.38955469	17.28031563	29.0253875		34.32704766	13.300325	21.92860156	-0.781520313	0.103171875	-0.674226562	-0.70755613	0.507025		-2.246416707	-0.438004687	0.1594625	375	361	379						595	9.459445313	3.29146875	8.564728125						15.25863125	1.047289063	-1.678746875	-3.807440625		0.507025
330	376	314	581	576		558	536	411	14.28578828	15.02329844	23.31653984	17.70628438	29.04574609		34.99411406	13.12163281	20.24640156	-0.658615625	0.036110937	-0.6087125	-0.832551442	0.545782812		-2.672396394	-0.286009375	1.57830625	374	357	378						705	9.504821094	3.239578125	8.573924219						16.39877344	1.021904688	-1.6697	-3.822298438		0.545782812
329	378	315	580	568		492	561	619	14.28179531	15.11962188	23.46332031	17.24157578	29.10572031		33.95853984	13.36452344	23.8148	-0.6758625	-0.042928125	-0.748065625	-0.742148317	0.554229687		-1.965672957	-0.46855	-1.495759375	373	366	379						635	9.473057813	3.321429688	8.575620313						15.67767031	1.04201875	-1.737440625	-3.825153125		0.554229687
328	373	317		572		474	557	553	14.19445703	15.00493906	23.4072625		28.97547187		34.08198984	13.20820938	22.59340781	-0.625567187	0.078570312	-0.685225		0.467785937		-1.884854207	-0.376323437	-0.319170313	373	363	377						553	9.464875	3.286303125	8.622882812						14.80745469	1.070234375	-1.702545313	-3.780185938		0.467785937
332	382	315		572		505	551	577	14.34634062	15.17405703	23.3012125		29.02221016		34.1594	13.18226875	22.74661719	-0.769395312	-0.055160938	-0.647517187		0.238784375		-1.907843269	-0.37840625	-0.405635938	372	363	378						479	9.450914844	3.304935937	8.533709375						13.83584219	1.101390625	-1.68679375	-3.804515625		0.238784375
329	375	318		551		454	541	501	14.1573875	15.0379125	23.50835625		29.37919375		32.50126641	13.09248281	21.26704531	-0.575679688	0.06731875	-0.737153125		0.518934375		-0.687968269	-0.281139062	0.949840625	373	358	376						519	9.4806625	3.192117188	8.614189062						14.82767812	1.085525	-1.619895313	-3.813942188		0.518934375
330	373	317		582		478	525	436	14.33943438	14.96665312	23.38677656		29.02109688		33.46967734	12.88771562	20.13117344	-0.693120313	0.12674375	-0.663489062		0.529071875		-1.401194832	-0.138785937	1.882475	369	357	379						577	9.344848438	3.294973438	8.60394375						15.444475	1.192210938	-1.676695313	-3.8303375		0.529071875
323	377	313		568		500	533	426	14.021025	15.13562344	23.39186875		29.13017891		34.27633984	13.09880469	20.05358281	-0.368104687	0.019632812	-0.632328125		0.347235937		-2.131565144	-0.300809375	1.900703125	372	364	378						512	9.461521094	3.367949219	8.61906875						14.59198359	1.105290625	-1.767123438	-3.880932813		0.347235937
330	373	316		570		479	540	438	14.33483047	14.99450781	23.51948047		29.13406406		33.47137344	13.05448984	20.49588672	-0.759889062	0.06665	-0.710257812		0.468295312		-1.345587019	-0.3	1.496453125	373	358	377						515	9.42474375	3.247473438	8.594373438						14.74537031	1.088945313	-1.64799375	-3.787159375		0.468295312
329	375	315		573		411	529	434	14.23353438	15.04913281	23.39481875		29.12504531		31.17341562	12.98763125	20.41106875	-0.6340875	0.06819375	-0.688703125		0.22143125		0.410087981	-0.228742187	1.542129687	371	357	378						505	9.367439063	3.258140625	8.685797656						14.67849531	1.158292188	-1.693571875	-3.9327		0.22143125
332	372	318		539		583	540	413	14.40398281	15.07598281	23.45218281		29.39952969		35.8038875	13.07548203	20.07808125	-0.766375	0.081479687	-0.745029687		0.553526562		-3.391365144	-0.311875	1.7503	373	367	378						492	9.431457813	3.3591875	8.596003125						14.66752891	1.087339063	-1.739007813	-3.811829688		0.553526562
333	376	317		588		471	524	683	14.25583281	15.08743203	23.4827375		29.07217188		33.59731406	12.95904766	23.92637344	-0.653220312	0.004878125	-0.726070312		0.841192187		-1.572590144	-0.194723438	-1.57938125	374	362	377						549	9.423553125	3.263913281	8.704045313						15.44050313	1.098509375	-1.7083375	-3.905534375		0.841192187
330	374	316		581		472	546	423	14.37814688	15.03733438	23.53856016		28.76433125		34.68063984	13.13132734	19.908875	-0.74768125	0.091539062	-0.694695312		0.539773437		-2.321493269	-0.371917187	1.944754687	372	358	380						512	9.451190625	3.262841406	8.670045312						14.78134609	1.101215625	-1.682875	-3.880829688		0.539773437
327	377	313		585		503	556	651	14.11631719	15.04979531	23.34213906		29.03755781		34.04539687	13.15765547	23.90849844	-0.509235937	0.030145313	-0.6651		0.496634375		-1.796432332	-0.41856875	-1.576995313	373	365	376						775	9.37535625	3.314067188	8.642322656						17.28989688	1.156692188	-1.745389063	-3.81648125		0.496634375
330	376	317		578		450	536	563	14.29033516	15.07417344	23.62707969		29.13343047		32.52841719	13.02656953	22.48443594	-0.67884375	-0.00965	-0.761903125		0.511814062		-0.561954207	-0.281584375	-0.171670313	374	361	380							9.389510937	3.319990625	8.628830469							1.123864063	-1.70756875	-3.8690625		0.511814062
327	372	319		568		402	511	481	14.21849219	14.94562891	23.56518906		29.11024609		31.18365703	12.72217344	20.77893438	-0.587376563	0.111596875	-0.796014062		0.615860937		0.522684856	-0.103390625	1.39340625	374	365	377							9.405544531	3.328114062	8.648578125							1.12E+00	-1.76791875	-3.841929688		0.615860937
329	374	312		588		517	540	427	14.31308125	15.02724297	23.37210859		29.02122578		35.21764063	13.19162266	19.7208875	-0.675770313	0.065423437	-0.629846875		0.45595		-2.928055769	-0.384854687	2.18943125	374	367	379							9.402520313	3.392628125	8.6035375							1.135082813	-1.778325	-3.829459375		0.45595
327	378	317		573		492	536	416	14.24569063	15.10560234	23.48133281		29.25017188		34.53035313	13.06545078	19.855325	-0.611846875	-0.000909375	-0.701532812		0.729225		-2.169335457	-0.313154687	2.040851562	372	363	377							9.382497656	3.298659375	8.710254687							1.166185938	-1.756026563	-3.872440625		0.729225
334	372	316		597		583	542	416	14.46841016	14.94813047	23.37147734		28.91689062		35.42649688	13.12061953	19.98116953	-0.83676875	0.125028125	-0.727342187		0.334925		-2.860018269	-0.361607813	1.8781	370	360	380							9.376176563	3.310271875	8.661272656							1.196423438	-1.746090625	-3.907742188		0.334925
331	376	314		553		437	534	401	14.28990469	15.12369922	23.3963		29.46547656		31.76495625	12.9116	19.75392031	-0.613735937	2.03125E-05	-0.650465625		0.627135937		-0.113160457	-0.20846875	1.993529687	370	365	380							9.341171875	3.342814063	8.723990625							1.202307813	-1.790798438	-3.931185938		0.627135937
330	375	314		597		549	556	506	14.3359375	15.018675	23.42138828		28.96474375		35.44536719	13.12245391	22.21807344	-0.722064062	0.07341875	-0.690785937		0.683754687		-3.060771394	-0.45419375	-0.060104688	374	363	378							9.45210625	3.378170313	8.656905469							1.129825	-1.80589375	-3.856235938		0.683754687
326	372	315		590		492	542	487	14.09419375	15.01607891	23.49647656		28.98810156		33.98050313	13.03250469	21.57804219	-0.509065625	0.049351562	-0.724753125		0.623420312		-1.859966707	-0.299104688	0.544839062	371	360	378							9.381142188	3.264247656	8.689278906							1.204992188	-1.734773438	-3.941003125		0.623420312
327	376	315		590		547	533	417	14.23307656	15.09214453	23.61517656		29.01129297		35.18003281	12.90415781	20.02402969	-0.66415	0.003453125	-0.756570312		0.414829687		-2.733357332	-0.204190625	1.830682812	371	359	378							9.449067188	3.322907813	8.654092188							1.16116875	-1.748982813	-3.922659375		0.414829687
329	372	316		583		506	544	424	14.23792812	14.99687422	23.32938438		29.23232656		34.32357813	13.04446328	20.50695313	-0.604654687	0.114032812	-0.70544375		0.0741875		-2.039079207	-0.273398437	1.39358125	373	367	381							9.4283875	3.39205625	8.690698437							1.14799375	-1.833451563	-3.937354688		0.0741875
329	375	316		524		469	550	418	14.32666875	15.06556875	23.59579141		29.61942734		33.71763906	13.12612422	20.34464141	-0.7284	0.031507812	-0.734696875		0.033357812		-1.499037019	-0.368759375	1.503414062	371	366	377							9.3362125	3.363082031	8.627698438							1.218701563	-1.754528125	-3.885392188		0.033357812
330	374	313		522		494	533	424	14.26096016	15.13217656	23.37361719		29.70512109		34.40157344	13.0321125	20.61762656	-0.679239062	0.014360937	-0.704842187		0.86338125		-2.153590144	-0.237907813	1.222529687	375	360	380							9.4323875	3.341432812	8.741792188							1.163598438	-1.779390625	-3.942554688		0.86338125
332	374	315		609		492	531	425	14.33743516	15.02605781	23.54661094		28.59572813		34.51636406	12.98767344	20.62240469	-0.760784375	0.051565625	-0.737875		0.190807812		-2.243746394	-0.239176562	1.205848437	373	365	380							9.467215625	3.404629688	8.6972125							1.107614063	-1.8119	-3.968326563		0.190807812
328	373	316		524		387	526	419	14.12628516	15.05343438	23.39009609		29.48374219		31.1386125	12.93837188	20.58322656	-0.502117187	0.038567187	-0.705609375		0.951809375		0.959480168	-0.17921875	1.245890625	374	364	378							9.448767969	3.376365625	8.678601562							1.113665625	-1.794073438	-3.892101563		0.951809375
327	374	313		610		424	558	413	14.32694219	15.01939063	23.5426125		28.69890547		34.21037344	13.17149453	20.52429375	-0.715684375	0.0602125	-0.683528125		0.78766875		-1.754238582	-0.391184375	1.244164062	373	363	377							9.45926875	3.374334375	8.653104687							1.11E+00	-1.793434375	-3.898678125		0.78766875
327	375	312		587		506	555	453	14.11569844	15.10105313	23.3503125		28.84834375		35.31181875	13.22054375	21.55774688	-0.487407812	-0.027673438	-0.644732812		0.66953125		-2.913271394	-0.41163125	0.382054687	372	360	380							9.367609375	3.260726562	8.735646875							1.236221875	-1.722728125	-3.95958125		0.66953125
331	373	315				392	551	425	14.43545781	15.06370313	23.57015				31.59944531	13.12939063	20.73551562	-0.809798438	0.001560937	-0.722009375				0.456719231	-0.324951563	1.067832812	373	367	378							9.532615625	3.397879688	8.676025781							1.115132813	-1.838207813	-3.96626875
330	373	317				377	531	414	14.27312734	15.05995625	23.44701406				32.46062656	12.95376719	20.48417656	-0.666329687	0.063975	-0.77808125				-0.312658894	-0.148067188	1.208798437	369	364	381							9.184125	3.224457812	8.738153125							1.3980125	-1.692914063	-4.000075
330	372	312				442	542	522	14.33996016	15.08424687	23.43150469				34.69299219	13.03922344	22.72590391	-0.77126875	0.026720312	-0.657773437				-2.404249519	-0.282859375	-0.604859375	349	359	381							8.950123438	3.36574375	8.7571375							1.66023125	-1.761560938	-3.992853125
335	373	310				512	536	656	14.45275312	15.04377031	23.25492031				35.24559688	13.03938516	24.19813125	-0.818170312	0.082715625	-0.635025				-2.960637019	-0.278735938	-1.807023438	344	363	380							8.975107813	3.333790625	8.747265625							1.610198438	-1.773382813	-4.044154688
327	375	312				541	523	561	14.13041875	15.0966625	23.36677578				34.4651875	12.90504531	22.58680781	-0.516673437	-0.01388125	-0.698584375				-2.304477644	-0.162617188	-0.2916	341	363	379							8.954717187	3.380217188	8.7883125							1.635365625	-1.78796875	-4.000182813
329	371	313				459	526	468	14.34486094	15.02569688	23.4344625				32.71291875	12.96696406	20.90465859	-0.764939062	0.079034375	-0.710029687				-0.930043269	-0.232439062	1.178921875	386	360	378							9.916813281	3.326560937	8.693930469							0.684629688	-1.749870313	-3.956665625
331	378	311				450	558	410	14.27016562	15.14057266	23.33540781				32.86649453	13.20441719	19.62862813	-0.662970312	-0.027815625	-0.703640625				-0.984976082	-0.41104375	2.171009375	372	362	379							9.54670625	3.355740625	8.658198438							1.079425	-1.773040625	-3.999589063
327	375	314				493	529	448	14.22843906	15.06472344	23.38721094				33.75340938	13.01269531	20.91185703	-0.59155	0.045023437	-0.724479687				-1.718818269	-0.185210937	1.080028125	370	365	380							9.4464	3.3828125	8.785983594							1.15236875	-1.817348438	-4.061817188
332	373	318				415	538	445	14.41336719	15.09838906	23.7386375				31.23287188	13.07943828	20.68232656	-0.821565625	0.036785937	-0.81636875				0.213475481	-0.2780125	1.236135937	373	364	380							9.508653125	3.414042188	8.767430469							1.127323438	-1.81530625	-4.003079688
329	377	311				399	541	428	14.25350781	15.16172969	23.27826719				31.72048125	13.08685781	20.49526719	-0.593025	-0.0432	-0.64834375				0.002622356	-0.286590625	1.422907812	370	359	379							9.456661719	3.35421875	8.768585937							1.168839063	-1.783596875	-4.030796875
331	376	310				548		663	14.41245625	15.10682578	23.45055625				35.51486484		23.87247188	-0.808526563	-0.02986875	-0.682226562				-3.297808894		-1.530992188	373	362	380							9.525510937	3.398596094	8.778583594							1.132928125	-1.79165	-4.054773438
326	373	313				515		527	14.06811328	15.10386563	23.3163625				34.75258125		21.86859844	-0.444565625	0.0462125	-0.688504687				-2.562858894		0.3657375	373	361	378							9.508470313	3.354464063	8.667967969							1.142603125	-1.784929688	-3.926101563
328	374	313				549		426	14.39204375	15.10374922	23.59296875				34.77239063		19.9807	-0.764942187	-0.01034375	-0.702128125				-2.251322957		1.90088125	371	359	378							9.4064	3.403634375	8.728160937							1.216184375	-1.815026563	-4.041659375
329	373	312				424		406	14.24124375	15.09345625	23.24018516				31.296625		19.72395469	-0.6288	0.058679687	-0.661414062				0.241367668		2.048279687	371	360	375							9.43380625	3.3563875	8.726029687							1.201189063	-1.803496875	-3.961046875
329	373	313				396		408	14.41156406	15.07303437	23.7152375				31.3650125		20.00762344	-0.7909125	0.02115625	-0.764689062				0.425934856		1.783940625	369	359	379							9.353354688	3.388084375	8.809046875							1.28533125	-1.828428125	-4.084989063
332	376	309				525		474	14.33743516	15.16835625	23.309025				35.24684219		21.64493047	-0.693065625	-0.018589063	-0.657628125				-2.985365144		0.39225625	369	361	378							9.3818625	3.372992188	8.756634375							1.239335938	-1.835926563	-4.007498438
330	374	310				488		458	14.41435313	15.07180234	23.55729063				34.38270938		21.14351484	-0.767015625	-0.016773438	-0.674098437				-2.081549519		0.870595312	370	361	379							9.444665625	3.4108375	8.713076562							1.213564063	-1.826896875	-4.034998438
333	376	314				536		418	14.38459063	15.18318672	23.46043203				34.51920469		20.18434453	-0.731432812	-0.030692188	-0.804209375				-2.095654207		1.576053125	368	358	376							9.383892969	3.293650781	8.781867969							1.237940625	-1.761882813	-3.999789063
330	372	309				466		414	14.34980469	15.04113516	23.50109219				32.70818438		20.36295078	-0.71101875	0.068260937	-0.711446875				-0.794108894		1.419915625	370	356	376							9.362673438	3.317678906	8.659304687							1.241826563	-1.737957813	-4.008415625
333	375	310				437		468	14.37313594	15.15049063	23.33332031				32.47905625		21.70057969	-0.777723437	0.013609375	-0.727796875				-0.462962019		0.314551562	375	363	382							9.4766875	3.415984375	8.878815625							1.118275	-1.859375	-4.105501563
328	373	314				453		424	14.32067578	15.06187969	23.66309453				32.97264375		20.51922656	-0.695728125	0.055007812	-0.856153125				-0.909955769		1.2543875	370	363	378							9.340153906	3.4054	8.743502344							1.24694375	-1.804467188	-4.019560938
330	378	316				443		600	14.31903047	15.22203047	23.50387109				32.44850938		23.61235938	-0.674815625	-0.060801563	-0.81254375				-0.600638582		-1.359645313	371	353	379							9.409317187	3.247703125	8.853973437							1.212164063	-1.728082813	-4.057884375
328	376	312				464		528	14.28975547	15.07009297	23.56944063				33.26123828		22.23505313	-0.641892187	0.014464063	-0.785145312				-1.117641707		-0.0360625	369	357	378							9.338478125	3.38424375	8.787224219							1.278067188	-1.791626563	-4.060148438
328	371	311				432		417	14.31264766	15.00984844	23.36368906				32.13909609		20.06612969	-0.674396875	0.105740625	-0.707020312				-0.332529207		1.78230625	371	361	377							9.334353125	3.386210937	8.874840625							1.280020313	-1.843826563	-4.071278125
332	378	313				420		659	14.41602187	15.16135703	23.60162969				32.27609297		23.99928281	-0.775107812	-0.04193125	-0.7636125				-0.278341707		-1.677328125	374	358	379							9.438553125	3.349016406	8.766753125							1.202634375	-1.776123438	-4.044429688
330	374	311				391		515	14.29675469	15.09449609	23.31129062				31.09027656		21.66011406	-0.655953125	0.052109375	-0.720626562				0.612377043		0.5421375	372	359	377							9.380310156	3.4181875	8.93935							1.284814063	-1.833321875	-4.121303125
334	374	311				525		417	14.43874531	15.11479531	23.55530469				35.54656719		19.79219375	-0.830934375	0.008021875	-0.733239062				-3.134318269		2.097145312	370	358	379							9.406110937	3.380103125	8.852060938							1.2628625	-1.80025625	-4.157834375
331	375	315				554		402	14.32244062	15.13020938	23.51627813				35.44376875		19.78501328	-0.665515625	0.0107625	-0.787075				-3.001141707		2.0044875	370	357	379							9.352876563	3.433198437	8.922934375							1.292676563	-1.874	-4.103959375
335	371	310				543		409	14.55577656	15.05224531	23.57297187				34.98905938		20.07709531	-0.920326562	0.093482812	-0.750470312				-2.497937019		1.6949125	368	362	377							9.242191406	3.42066875	8.75383125							1.387439063	-1.825340625	-4.070425
330	376	313				439		447	14.27494766	15.18722969	23.3941125				32.18989375		21.11888281	-0.616932812	-0.050573438	-0.75920625				-0.324847957		0.818617187	368	354	379							9.353892969	3.371911719	8.902367188							1.290570313	-1.81826875	-4.094878125
330	375	312				418		669	14.38593281	15.12534531	23.60680313				31.92015859		24.16955938	-0.735115625	0.005589063	-0.784553125				0.008152043		-1.87848125	370	360	378							9.315140625	3.443821094	8.736042188							1.315704688	-1.853153125	-4.096096875
332	372	314				384		569	14.41070703	15.09448359	23.48438594				30.45613828		22.95574062	-0.762357813	0.036209375	-0.773504687				1.097522356		-0.642710938	369	363	377							9.379373438	3.4153875	8.787989062							1.28398125	-1.85225	-3.99200625
333	374	311				557		549	14.41710781	15.07302109	23.57067813				35.86995		22.14928281	-0.80774375	0.038398437	-0.732460937				-3.365451082		0.118684375	372	359	378							9.410308594	3.391609375	8.876299219							1.26056875	-1.84826875	-4.1405875
329	371	315				500		562	14.27131094	15.11079531	23.48148438				34.43351094		22.48184141	-0.637889062	0.04456875	-0.803192187				-2.204768269		-0.217514063	371	360	378							9.40926875	3.373625	8.839374219							1.29088125	-1.82491875	-4.081334375
329	372	312				556		499	14.32318438	15.08291953	23.57798828				34.70428672		21.0932125	-0.702042187	0.062465625	-0.683173437				-2.134321394		1.110551562	371	359	378							9.434548437	3.377157813	8.929114062							1.282220313	-1.830878125	-4.167646875
329	375	310				411		414	14.33439063	15.19148594	23.33471719				30.47618438		19.52883828	-0.697685937	-0.033609375	-0.664357812				0.921731731		2.351748437	371	357	376							9.465007812	3.374384375	8.850467969							1.247973438	-1.829271875	-4.023453125
330	369	312				397		648	14.25643828	15.03641563	23.60518516				31.61103125		23.51412188	-0.636745312	0.098935937	-0.775398437				0.358548918		-1.167870313	373	354	377							9.49545625	3.403413281	8.828473437							1.221145313	-1.852203125	-4.08686875
331	370	316				529		466	14.34604844	15.07207344	23.31806484				35.35430938		20.52093594	-0.710525	0.060940625	-0.757004687				-2.964062019		1.557657812	372	354	376							9.428220313	3.373902344	8.833567969							1.266673438	-1.823346875	-4.055251563
329	373	311				535		422	14.28287969	15.14352188	23.56404375				35.03624688		19.87449531	-0.655159375	0.009334375	-0.662042187				-2.616518269		2.022667187	371	361	377							9.370178125	3.497835937	8.83591875							1.297220313	-1.925446875	-4.114490625
328	374	315				552		407	14.27369453	15.17909844	23.52195625				34.60784062		19.67797813	-0.628559375	-0.033709375	-0.766809375				-2.095657332		2.125073437	370	360	377							9.346188281	3.429405469	8.9008375							1.295184375	-1.865901563	-4.131425
328	373	309				410		514	14.25632344	15.11699063	23.35913281				30.37311797		22.26268203	-0.631014063	0.000265625	-0.6425625				1.121250481		-0.14921875	371	359	375							9.398279688	3.464867188	8.81493125							1.243578125	-1.881103125	-4.063820313
333	372	314				397		519	14.49640625	15.19252813	23.61239922				31.51665312		21.93272969	-0.85999375	-0.004321875	-0.75299375				0.525986418		0.245009375	372	360	376							9.370182812	3.44101875	8.874260156							1.27770625	-1.868835938	-4.12893125
334	376	310				514		493	14.47366094	15.15660234	23.45922109				34.27151875		21.47857344	-0.853173437	-0.013134375	-0.707559375				-1.876488582		0.6872	370	356	376							9.363445313	3.461102344	8.871204688							1.290004688	-1.87979375	-4.126170313
331	373	314				439		441	14.280925	15.16264219	23.38006719				31.92858594		20.35209219	-0.66135625	0.054379687	-0.701303125				-0.198551082		1.547351562	371	361	376							9.365729688	3.440078125	8.874351563							1.282129688	-1.882870313	-4.14078125
330	371	310				462		427	14.25358203	15.1057625	23.64398594				33.22062188		20.34474063	-0.667195313	0.042664062	-0.691210937				-1.066416707		1.52345625	372	357	377							9.408872656	3.425176563	8.88055							1.243182813	-1.86796875	-4.158014063
332	373	316				425		425	14.34255156	15.1461875	23.47146641				31.80700313		20.37476406	-0.732853125	0.023271875	-0.764214062				0.009736418		1.451601562	368	362	376							9.317352344	3.454572656	8.874720313							1.346709375	-1.924445313	-4.1363125
331	371	316				414		410	14.31658125	15.06684531	23.63663672				32.01887578		20.16952656	-0.691532813	0.090925	-0.812364062				-0.002377644		1.572185937	374	351	376							9.439403906	3.329660938	8.874625							1.226015625	-1.783121875	-4.138545313
329	372	314				407		587	14.29382812	15.21692344	23.44774141				31.8009625		23.42956094	-0.688920312	-0.003476563	-0.680039062				0.089861418		-1.200582813	371	357	378							9.397295312	3.483471875	8.957100781							1.27480625	-1.92991875	-4.216354688
330	373	312				418		526	14.33162969	15.22862813	23.58430313				32.43056719		22.25518281	-0.715190625	-0.011251563	-0.69445625				-0.336818269		-0.12606875	370	359	377							9.399148437	3.48845625	8.887948438							1.278389063	-1.895182813	-4.160192188
332	374	312				420		435	14.38926016	15.17769219	23.38726797				32.24705391		20.36988281	-0.76098125	0.009998437	-0.671475				-0.371355769		1.470071875	370	362	378							9.349736719	3.434046094	8.898485156							1.345234375	-1.915159375	-4.1963625
330	375	309				388		413	14.28048125	15.13418438	23.52001094				30.93655859		20.15721094	-0.696995313	0.011410937	-0.635073437				0.714564543		1.635251562	370	350	378							9.324338281	3.369407031	8.882520312							1.365440625	-1.823671875	-4.18873125
331	371	315				407		409	14.31001406	15.12296719	23.52263437				32.42135469		20.18509531	-0.7205375	0.065409375	-0.756428125				-0.422162019		1.551303125	371	359	378							9.354873437	3.537082812	9.0189375							1.300920313	-1.966179688	-4.210479688
326	373	307				451		629	14.27068047	15.12206094	23.45461875				33.49723438		23.76901094	-0.593903125	0.027398437	-0.580135938				-1.241807332		-1.498246875	372	359	378							9.437328125	3.396975	8.865953906							1.250971875	-1.83423125	-4.24283125
332	371	311				410		485	14.38978047	15.11294375	23.3378				31.66295703		21.44905625	-0.74808125	0.061865625	-0.642392187				0.032437981		0.596071875	371	356	376							9.431782813	3.431927344	8.810834375							1.27445	-1.861482813	-4.074285938
328	372	309				404		442	14.3104875	15.11541875	23.45142656				32.17817266		20.743225	-0.614478125	0.021145312	-0.662496875				-0.157783894		1.212523437	370	359	378							9.41558125	3.475565625	8.902395313							1.240103125	-1.888732813	-4.237470313
330	372	310						427	14.36398047	15.16915312	23.39781406						20.5299625	-0.7225875	0.053823437	-0.652753125						1.354740625	369	361	378							9.315670312	3.448340625	8.883042188							1.343728125	-1.884067188	-4.16959375
331	370	314						407	14.32335625	15.103225	23.61323594						20.11588906	-0.677448437	0.02969375	-0.781915625						1.6155875	372	351	378							9.405967187	3.377465625	8.945741406							1.19469375	-1.79800625	-4.23228125
328	376	312						411	14.29977734	15.22230703	23.50585156						20.43742031	-0.670523437	-0.0055875	-0.738145312						1.31420625	371	356	378							9.359096875	3.436773438	8.943042188							1.288610938	-1.895340625	-4.231295313
330	370	312						447	14.32882891	15.07254453	23.59947188						21.46906875	-0.64396875	0.067448437	-0.730504688						0.451810937	371	357	379							9.355207813	3.481664062	8.965951562							1.30530625	-1.925976563	-4.24640625
330	376	314						602	14.45069219	15.27520156	23.45582031						23.52679453	-0.733389062	-0.052620313	-0.710775						-1.327546875	368	357	378							9.282054688	3.488704688	8.913303906							1.370829688	-1.937079688	-4.247653125
330	371	310						589	14.35261094	15.08016406	23.48152578						23.08001875	-0.70130625	0.088503125	-0.639376562						-0.8611625	367	355	378							9.31460625	3.40111875	8.885009375							1.374785938	-1.850670313	-4.147429688
330	370	315						475	14.32905625	15.154625	23.79432969						21.15756719	-0.68366875	0.056025	-0.729915625						0.881490625	370	350	380							9.395825	3.387257812	8.983873438							1.292771875	-1.845629688	-4.266771875
328	376	310						434	14.35651797	15.18165937	23.44224453						20.48279922	-0.663676562	-0.021578125	-0.6515						1.392801562	372	352	381							9.394891406	3.452516406	8.995689063							1.279504688	-1.871503125	-4.264859375
327	372	316						531	14.32434531	15.12989219	23.66859922						22.37928594	-0.638292188	0.064209375	-0.800814062						-0.210590625	369	361	379							9.3638125	3.494529688	8.9284875							1.323859375	-1.936742188	-4.19668125
327	373	315						439	14.31270937	15.16253906	23.54691562						20.45670156	-0.648828125	0.022389062	-0.76816875						1.411348437	371	356	376							9.31621875	3.503919531	8.913019531							1.336465625	-1.912382813	-4.1701625
330	375	315						648	14.46234375	15.20487344	23.62208438						23.80654844	-0.796164062	-0.00474375	-0.775720312						-1.544665625	372	353	380							9.389632031	3.397739062	8.975710938							1.29421875	-1.839179688	-4.255367188
328	369	308						561	14.24711719	15.07800313	23.56682812						22.6189125	-0.592635937	0.082890625	-0.661403125						-0.374185938	370	356	378							9.340675781	3.53203125	8.924290625							1.309909375	-1.948865625	-4.21740625
330	377	313						482	14.44129453	15.21803594	23.55611406						20.93860625	-0.778025	-0.046073438	-0.738526562						1.1152	371	356	377							9.37746875	3.467835156	8.92325							1.296175	-1.903409375	-4.230385938
331	371	311						411	14.39855937	15.0535125	23.48198906						19.61002813	-0.728145312	0.062276562	-0.7110125						2.16990625	373	355	378							9.401884375	3.481657813	8.96108125							1.245507813	-1.89895625	-4.226992188
331	372	307						466	14.46986719	15.13444766	23.35998906						21.2029125	-0.75823125	0.03895	-0.627896875						0.796167187	369	360	377							9.262454688	3.5023125	8.9655							1.372039063	-1.924392188	-4.289710938
320	373	310						422	13.95059141	15.10403594	23.58234375						20.17016406	-0.260132812	0.052689062	-0.7414						1.589892187	371	358	376							9.40943125	3.526529688	8.918146875							1.241728125	-1.951790625	-4.233326563
340	372	309						416	14.82944297	15.16620547	23.26812656						20.28481953	-1.153676563	0.01875	-0.624246875						1.454195312	371	357	378							9.379764063	3.475621875	8.965796875							1.3070625	-1.914296875	-4.257429688
329	376	312						473	14.23291719	15.17540625	23.69354922						21.60799375	-0.5523875	-0.017390625	-0.78745						0.325259375	371	355	378							9.398584375	3.455757813	8.867083594							1.26543125	-1.845228125	-4.254746875
333	369	313						413	14.54817031	15.11164219	23.45162969						20.19239375	-0.881970312	0.077257812	-0.731164063						1.4586375	369	357	377							9.345098438	3.438645313	9.00436875							1.322473438	-1.884789063	-4.2752125
326	375	312						408	14.12616094	15.16679844	23.84850547						20.35697891	-0.4581125	-0.0327	-0.759523437						1.26435	371	359	380							9.42874375	3.529110937	8.909795312							1.270060938	-1.948809375	-4.292678125
330	374	313						416	14.43932109	15.15183594	23.41103594						20.61241094	-0.797825	0.010607812	-0.760465625						1.03688125	371	356	378							9.403982812	3.478744531	8.981426562							1.26855625	-1.93930625	-4.319551563
330	370	311						451	14.26595859	15.04141016	23.57443906						21.63215313	-0.586426562	0.077229687	-0.754648437						0.199425	369	360	379							9.352292187	3.518399219	8.928021875							1.3115	-1.944148438	-4.246732813
329	375	311						498	14.35782813	15.23595469	23.35825156						22.29804453	-0.699892187	-0.0543	-0.705854687						-0.360679688	371	359	377							9.38743125	3.492226563	9.002285937							1.283578125	-1.934939063	-4.35530625
330	372	317						471	14.32823438	15.03304141	23.81002969						21.64194062	-0.690292187	0.0914	-0.889157812						0.23716875	370	357	380							9.377646094	3.509775	8.920204688							1.265264063	-1.913342188	-4.309567188
331	371	314						396	14.47444531	15.10646406	23.43152188						20.00812031	-0.806484375	0.064895312	-0.733128125						1.5804875	370	353	377							9.335278906	3.460729687	8.962289062							1.317892188	-1.904107813	-4.322485938
329	372	312						473	14.32092031	15.15632031	23.63729687						22.094175	-0.673196875	0.026660937	-0.797198437						-0.18219375	371	357	377							9.324635937	3.49025	8.881232813							1.305554688	-1.914548438	-4.272982813
323	373	310						448	14.04390625	15.17704375	23.22405312						21.23368906	-0.38768125	-0.013021875	-0.640492188						0.546771875	369	358	380							9.29979375	3.486342188	8.990534375							1.36198125	-1.909728125	-4.30953125
337	374	313						483	14.73879531	15.178625	23.63247656						22.22840156	-1.058804687	-0.027910937	-0.72950625						-0.288507813	369	360	378							9.301457813	3.566109375	8.989178125							1.341559375	-1.961875	-4.352379688
331	370	312						440	14.40004688	15.04620078	23.37122266						21.06725078	-0.715246875	0.122223437	-0.68706875						0.726859375	371	355	380							9.406764063	3.475734375	9.044530469							1.250325	-1.91219375	-4.371714063
330	375	309						411	14.43086406	15.20621875	23.53320469						20.49746562	-0.717492188	-0.037448437	-0.667865625						1.133004687	371	358	379							9.359809375	3.511895313	8.99925							1.295642188	-1.92488125	-4.345123438
326	374	311						427	14.33393516	15.24646563	23.39240781						20.98623281	-0.594542187	-0.035489063	-0.683204688						0.687665625	368	353	378							9.264529687	3.471396875	9.003936719							1.402026563	-1.901257813	-4.322089063
331	370	308						416	14.46901563	15.08362656	23.42754219						20.72967344	-0.810654687	0.054145312	-0.6924875						0.871170312	370	358	378							9.35949375	3.534916406	8.9450375							1.290607813	-1.966751563	-4.317720313
331	375	315						415	14.43097187	15.21935625	23.41093594						20.83569844	-0.7420375	-0.03240625	-0.759359375						0.8140875	370	358	379							9.370848437	3.5334625	9.015710938							1.292946875	-1.97048125	-4.345628125
333	370	311						417	14.48636719	15.12017187	23.53643594						21.05782188	-0.806904687	0.074007812	-0.728220313						0.629226562	367	362	379							9.260242187	3.598364844	9.002345313							1.394453125	-2.019982813	-4.403767188
329	371	311						427	14.31248906	15.14511094	23.45168125						21.17651094	-0.646273438	0.019082812	-0.710957812						0.452110937	370	353	378							9.356522656	3.448723438	9.043153125							1.318890625	-1.93578125	-4.374421875
331	375	308						429	14.452025	15.16170781	23.46474297						21.31965781	-0.7618125	-0.010532812	-0.642234375						0.3661875	371	353	376							9.346492187	3.563121875	8.926316406							1.343553125	-2.008148438	-4.31963125
332	373	313						428	14.42647813	15.28063125	23.62644219						21.25219219	-0.75119375	-0.01598125	-0.766401562						0.409435937	371	357	377							9.38539375	3.52105	9.069723438							1.268353125	-1.96745625	-4.38263125
329	373	311						406	14.35163594	15.15349219	23.64713438						20.7296625	-0.677910937	0.0428875	-0.687603125						0.834745312	372	353	379							9.296774219	3.5430625	8.9835875							1.326364063	-1.983804688	-4.36368125
331	371	311						415	14.35790156	15.18454844	23.50340469						21.10004531	-0.7366875	0.033040625	-0.707314063						0.51359375	371	353	379							9.280946875	3.488920312	9.02813125							1.330667188	-1.9535375	-4.35074375
330	371	313						426	14.42779922	15.15950469	23.59452969						21.34494297	-0.74639375	0.052317187	-0.697325						0.317253125	359	352	378							8.829128125	3.513186719	9.009703125							1.801421875	-1.962020313	-4.385220313
333	373	310						651	14.46423125	15.18298281	23.62787891						24.32260469	-0.784423437	0.007295312	-0.691859375						-2.164678125	380	358	382							9.46938125	3.537125	9.054455469							1.172534375	-1.968620313	-4.457689063
329	370	312						607	14.30637656	15.15067031	23.78468047						23.83348594	-0.624695312	0.0726625	-0.755559375						-1.677628125	369	352	380							9.282309375	3.490204688	9.042733594							1.368342188	-1.96363125	-4.400942188
331	374	311						566	14.44804062	15.22723906	23.41385						23.21700547	-0.779701562	0.001325	-0.728296875						-1.037720313	368	354	383							9.232966406	3.575167188	9.0272							1.411045313	-1.997470313	-4.359479688
326	370	315						448	14.25506406	15.18477109	23.73658594						20.73608672	-0.554128125	0.046198437	-0.775576562						1.120342187	371	354	383							9.2819875	3.501580469	9.131479688							1.343732813	-1.951810938	-4.477960938
332	369	318						403	14.54833125	15.12259688	23.66403516						19.91854688	-0.857375	0.09986875	-0.829375						1.713695312	368	359	378							9.302688281	3.628017188	9.05093125							1.341809375	-2.061159375	-4.39665
329	366	312						617	14.32484688	15.13373281	23.56006406						23.51970781	-0.653928125	0.1322375	-0.727846875						-1.348970313	369	354	381							9.3120625	3.554970312	9.11940625							1.368703125	-1.991551563	-4.45789375
330	373	312						395	14.26093984	15.31148594	23.43835156						19.35539531	-0.626596875	-0.046345313	-0.671240625						2.151498437	369	354	378							9.359067187	3.518875	9.091789844							1.330948438	-1.974140625	-4.410542188
324	371	310						567	14.02376484	15.13751094	23.56250313						23.15697188	-0.35885625	0.076396875	-0.639340625						-1.088890625	369	357	378							9.2894375	3.593248438	9.00381875							1.416209375	-2.033551563	-4.333539063
334	369	317						420	14.64984609	15.18969531	23.71682031						20.10576484	-0.947196875	0.057353125	-0.776204688						1.553723437	369	354	381							9.368614063	3.518689063	9.094407813							1.330710938	-1.978259375	-4.44915
331	373	309						410	14.433575	15.26959844	23.64312969						20.32873438	-0.711560937	-0.034557813	-0.666578125						1.3536	369	357	378							9.281901562	3.580975	9.010129687							1.413435938	-2.0308625	-4.375695313
334	370	313						410	14.5053375	15.15562812	23.55229688						20.30524453	-0.888175	0.049820312	-0.774407813						1.32155	370	356	378							9.344841406	3.515255469	9.017636719							1.342125	-1.987275	-4.33805625
338	372	309						403	14.51120391	15.21438594	23.40296719						20.41074844	-0.882357812	-0.031289063	-0.575589063						1.205092187	368	354	377							9.279616406	3.512023438	9.046520313							1.43321875	-1.995007813	-4.368903125
329	372	313						685	14.2702625	15.18627969	23.79088594						24.62635625	-0.62505625	0.034629687	-0.695153125						-2.45635625	360	358	377							9.125221875	3.577695313	9.088660937							1.623059375	-2.047720313	-4.3888375
328	371	310						567	14.30262422	15.21005625	23.51153906						23.14588438	-0.645201563	0.01613125	-0.616792188						-1.045790625	328	353	380							8.4953125	3.512045312	9.063114063							2.234170313	-1.992267188	-4.512214063
330	371	312						557	14.40466719	15.30418125	23.66372734						22.61899844	-0.727832813	-0.0341375	-0.642857813						-0.488220313	388	356	377							9.992441406	3.589210156	9.096009375							0.7253375	-2.058332813	-4.367310938
329	371	312						453	14.35802187	15.1979625	23.61008984						20.6327875	-0.65975	0.005078125	-0.740734375						1.204532812	369	352	377							9.2870625	3.513203125	9.005059375							1.437201563	-1.961010938	-4.42491875
326	369	316						553	14.26668047	15.23917031	23.39643672						22.53101719	-0.635901562	-0.011082813	-0.701051563						-0.438473438	369	354	379							9.428185937	3.525957031	9.085925							1.320796875	-1.993729688	-4.436417188
327	367	312						421	14.27130312	15.1525875	23.85931172						19.90326094	-0.593279687	0.03566875	-0.7179875						1.789815625	372	356	379							9.395384375	3.567224219	9.120190625							1.316928125	-2.038782813	-4.458764063
329	368	318						561	14.40234531	15.17975703	23.66898906						22.75190781	-0.713104688	0.052690625	-0.7591625						-0.636526563	371	356	378							9.367301562	3.552527344	9.005942187							1.368173438	-2.01605	-4.371815625
332	373	312						603	14.43929297	15.2241375	23.65795313						22.86000625	-0.786395313	-0.018640625	-0.704790625						-0.681023438	368	358	379							9.256908594	3.586896875	9.09538125							1.455275	-2.0315	-4.433595313
334	367	311						521	14.50605234	15.18983594	23.42231875						21.52284219	-0.815776563	0.08206875	-0.599851563						0.561809375	366	354	377							9.164457813	3.549689062	9.040951563							1.525195313	-2.009367188	-4.4258625
330	374	312						435	14.39653906	15.28170234	23.56590313						20.01178594	-0.680059375	-0.04794375	-0.633496875						1.80104375	371	354	376							9.345165625	3.539382813	9.020197656							1.335789063	-1.994017188	-4.3943375
330	365	311						434	14.40395078	15.17705312	23.61231406						20.30568594	-0.721539063	0.118354687	-0.584370313						1.479848437	368		378							9.321575781		9.031667969							1.385203125		-4.435434375
330	369	310						417	14.46915156	15.22527031	23.4975625						20.02663438	-0.760839062	0.048676562	-0.660840625						1.676025	367		377							9.244690625		9.077440625							1.465282813		-4.442832813
330	370	309						408	14.4515	15.31623438	23.444125						20.08056719	-0.7395375	0.005539062	-0.589289063						1.56153125	370		377							9.289664844		9.122946875							1.415776563		-4.481159375
331	370	313						516	14.48712969	15.19125156	23.53838594						22.46805078	-0.810770312	-0.00029375	-0.686940625						-0.457898438	363		377							8.9161375		9.111378125							1.821120313		-4.510528125
330	372	311						408	14.38858125	15.29705156	23.65421094						20.00714531	-0.703189062	-0.01838125	-0.642251563						1.581890625	376		378							9.45429375		9.104164063							1.268634375		-4.416457813
332	367	311						613	14.50549531	15.15906719	23.53970781						23.83191719	-0.822120312	0.07038125	-0.63200625						-1.6358375	370		378							9.278038281		9.090685937							1.464840625		-4.434140625
334	371	312						566	14.51782187	15.33133594	23.7039125						22.75227187	-0.790310937	-0.001401563	-0.641782813						-0.606329688	367		378							9.242051563		9.149859375							1.48585625		-4.464415625
328	370	311						434	14.39517578	15.20461172	23.51888594						20.37822656	-0.6699625	0.033751562	-0.658810938						1.408671875	368		379							9.230894531		9.186839062							1.465845313		-4.501664063
329	369	312						401	14.40370937	15.22760156	23.73241016						19.88228594	-0.709778125	0.06340625	-0.658629688						1.718104687	367		377							9.262548438		9.08219375							1.4312375		-4.44225
330	370	310						410	14.42430391	15.23574062	23.56423125						20.30848281	-7.11E-01	0.020285937	-0.636876563						1.32015625	368		377							9.299923438		9.144996875							1.411228125		-4.442890625
331	371	309						449	14.35689219	15.28307969	23.68965313						21.38425781	-0.686648438	0.026825	-0.63170625						0.44755	368		375							9.23266875		9.155382813							1.45053125		-4.510754688
330	369	311						421	14.45691406	15.20998437	23.77903594						20.61092344	-0.753365625	0.061673437	-0.677454688						1.041057812	367		373							9.258970312		9.086175							1.456471875		-4.428489063
329	368	311						430	14.36957031	15.2142375	23.50261563						21.1033875	-0.689290625	0.062514062	-0.656504688						0.626703125	372		371							9.372025781		9.051290625							1.360734375		-4.394639063
332	371	310						408	14.47594453	15.27622813	23.62076641						20.47466406	-0.781596875	-0.000271875	-0.727635938						1.0720125	369		374							9.309615625		9.045311719							1.398914063		-4.429964063
335	373	313							14.55041719	15.35342344	23.55404688							-0.828932813	-0.04439375	-0.688267188							370		378							9.247825781		9.233670313							1.458560938		-4.572939063
328	369	313							14.34286953	15.20968281	23.58874375							-0.673210937	0.062704687	-0.72931875							368		378							9.226344531		9.135646094							1.4930625		-4.4907375
329	374	312							14.25358594	15.42070625	23.54996016							-0.556751563	-0.09473125	-0.689864063							364		378							9.094542187		9.176149219							1.620654688		-4.526510938
331	367	308							14.375725	15.19115625	23.38488438							-0.676895312	0.102135937	-0.538626563							368		377							9.225575		9.138071875							1.491209375		-4.489835938
334	371	308							14.49389141	15.34928281	23.69632109							-0.8211125	-0.0269375	-0.557457813							368		380							9.25876875		9.268875781							1.430339063		-4.578753125
329	369	310							14.31210937	15.18216406	23.55096719							-0.603270312	0.065020312	-0.6781875							366		379							9.253626563		9.192845312							1.4535125		-4.5464625
335	369	307							14.63504688	15.2758125	23.40080625							-0.9400125	0.025115625	-0.59675							366		379							9.23218125		9.213825							1.510190625		-4.547664063
330	373	312							14.29879141	15.25030938	23.53238437							-0.586590625	-0.022820313	-0.688728125							365		378							9.152564063		9.206764062							1.567970313		-4.511585938
335	366	309							14.54252031	15.20899766	23.6782625							-0.867860937	0.08459375	-0.630048438							366		378							9.260245312		9.190155469							1.48066875		-4.546507813
328	375	312							14.05392891	15.3245	23.56442891							-0.388103125	-0.045415625	-0.6392875							366		377							9.244107031		9.24884375							1.513890625		-4.529310938
334	368	313							14.44636953	15.21510234	23.74097344							-0.831484375	0.070776562	-0.6900625							367		376							9.22165		9.069657813							1.5363375		-4.46415
332	369	309							14.36935859	15.29099219	23.44619063							-0.701925	0.022234375	-0.60776875							366		380							9.254273438		9.294965625							1.54E+00		-4.622264063
332	371	309							14.29431875	15.28966719	23.61480938							-0.6757875	0.018470312	-0.64096875							368		379							9.195067188		9.16068125							1.566675		-4.5179875
330	368	308							14.27271484	15.21723281	23.61288438							-0.616975	0.046573437	-0.664765625							364		378							9.26615625		9.266557813							1.51996875		-4.547103125
332	374	312							14.37245156	15.37728594	23.58141875							-0.72290625	-0.079923438	-0.715425							366		376							9.212336719		9.151196094							1.563173438		-4.513904688
329	370	311							14.37677031	15.27918594	23.52224375							-0.681489063	-0.011904688	-0.686851563							366		377							9.193240625		9.223690625							1.54904375		-4.583659375
328	370	312							14.24352109	15.30523437	23.62000469							-0.59223125	0.007346875	-0.6863625							365		379							9.165514063		9.348709375							1.610139063		-4.61896875
333	371	311							14.50737969	15.32401094	23.55327813							-0.81713125	-0.014204688	-0.655070313							365		378							9.117984375		9.160064062							1.608145313		-4.55390625
335	368	310							14.52371563	15.31169844	23.74512969							-0.850696875	0.041521875	-0.632092188							365		380							9.12994375		9.387709375							1.617510938		-4.68551875
335	374	309							14.50261719	15.32135	23.47190469							-0.817396875	-0.033920313	-0.629242188							363		377							9.067257812		9.155140625							1.662976563		-4.552235938
329	372	309							14.29659844	15.33544062	23.81560625							-0.602903125	-0.010939063	-0.630407813							363		382							9.078120313		9.315300781							1.637509375		-4.637154688
333	370	310							14.3896625	15.23009375	23.59619141							-0.700839062	0.053796875	-0.664489063							365		379							9.121764062		9.29675							1.605896875		-4.605117188
331	374	309							14.38076562	15.38888828	23.57210938							-0.7357875	-0.081015625	-0.62441875							365		216							9.166032813		4.726842188							1.590859375		-0.434959375
331	369	314							14.3809875	15.21122187	23.6747375							-0.692539062	0.094246875	-0.758065625							362		493							9.122917188		12.3083							1.635332813		-7.656698438
332	368	313							14.40526641	15.22045938	23.64075							-0.773853125	0.114839062	-0.689320313							365		460							9.198264063		10.90162266							1.594198438		-6.161785938
331	369	309							14.33758906	15.25142344	23.5517375							-0.721710938	0.068003125	-0.609985938							363		403							9.140340625		9.798245313							1.6363		-5.080585938
331	370	308							14.38619219	15.32701328	23.27804531							-0.7311875	0.03515625	-0.591821875							363		395							9.20534375		9.672635938							1.601889063		-4.985823438
331	371	311							14.36582031	15.32195937	23.61649531							-0.726170312	-0.0114625	-0.67653125							363		389							9.193135937		9.410753125							1.60E+00		-4.729335938
331	369	310							14.42649531	15.2977125	23.57023672							-0.764195312	0.046376562	-0.641360937							364		387							9.19551875		9.393654688							1.584303125		-4.653090625
332	368	310							14.49732891	15.26795391	23.55180078							-0.82295625	0.059865625	-0.644046875							363		386							9.15481875		9.231090625							1.6332375		-4.571192188
328	368	311							14.09658125	15.29994297	23.46189844							-0.429889062	0.031626562	-0.661457813							361		383							9.205376563		9.309634375							1.603814063		-4.630548438
332	370	306							14.40620859	15.32292578	23.46298984							-0.756298438	0.015090625	-0.587703125							362		380							9.125708594		9.186625							1.635235938		-4.4975375
323	370	310							14.00998906	15.30952266	23.43162266							-0.342976563	0.01131875	-0.651151563							364		379							9.20720625		9.175929687							1.566667188		-4.547595313
339	370	309							14.52084531	15.32311719	23.64201875							-0.895090625	0.0075625	-0.648245312							361		379							9.123053125		9.184245312							1.653173438		-4.533685938
335	369	308							14.38546875	15.25839219	23.37219453							-0.72835625	0.063823437	-0.58419375							363		380							9.124917187		9.207542969							1.651657813		-4.617310938
333	370	313							14.46025	15.31119141	23.64533594							-0.801914062	-0.011426563	-0.703951562							361		378							9.093		9.063232031							1.702685938		-4.503601563
327	374	304							14.05317188	15.38731797	23.25359141							-0.367154687	-0.024575	-0.5088625							363		379							9.24319375		9.2091125							1.58158125		-4.55491875
335	371	312							14.41014688	15.27899844	23.57550781							-0.741170312	0.04631875	-0.709132812							362		379							9.060546094		9.18439375							1.7234875		-4.639073438
335	370	307							14.57922813	15.27879922	23.17623437							-0.842685937	0.044704687	-0.57615625							339		378							8.464540625		9.188477344							2.342239063		-4.558785938
336	373	311							14.46092969	15.36644375	23.77987031							-0.775804688	-0.01190625	-0.60766875							371		375							9.47405		9.071367188							1.32059375		-4.577498438
335	364	312							14.51782969	15.18507578	23.69038047							-0.832778125	0.16443125	-0.708773437							363		375							9.16295625		9.170267187							1.640545313		-4.591354688
335	371	313							14.51124063	15.36543281	23.55214063							-0.828939062	-0.012196875	-0.68826875							362		378							9.192083594		9.188473438							1.595373438		-4.652992188
332	366	308							14.38120859	15.21103359	23.38783047							-0.7121125	0.103907812	-0.575164062							362		378							9.19189375		9.243032813							1.611739063		-4.651414063
335	370	309							14.44230625	15.31120078	23.55199063							-0.791617187	0.021203125	-0.66914375							363		377							9.195042188		9.173490625							1.623582813		-4.638135938
333	371	309							14.39215156	15.31831563	23.49669844							-0.7111625	0.022953125	-0.656973438							363		378							9.28425625		9.144424219							1.54098125		-4.668935938
337	367	304							14.57648438	15.27067031	23.26061094							-0.894503125	0.071728125	-0.504501563							361		378							9.153365625		9.179424219							1.6582		-4.720220313
334	370	313							14.45157344	15.30738359	23.71355							-0.730735937	0.028896875	-0.728692188							360		378							9.163678125		9.140866406							1.630376563		-4.679134375
332	367	312							14.41040469	15.28098438	23.58047266							-0.685389062	0.062142187	-0.75118125							361		375							9.143023437		9.1143875							1.651804688		-4.67781875
336	373	307							14.51271875	15.37925	23.44990469							-0.852175	-0.03855	-0.559632813							363		379							9.179365625		9.236021875							1.582453125		-4.732284375
332	369	309							14.44195391	15.29693438	23.66378281							-0.715764062	0.071879687	-0.637309375							361		378							9.125745313		9.204369531							1.637271875		-4.757378125
335	371	309							14.49552031	15.34749219	23.6143625							-0.80639375	0.013260937	-0.559320313							360		381							9.119886719		9.256460937							1.625579688		-4.789929688
336	372	310							14.59039609	15.38102813	23.76798672							-0.900682812	0.002859375	-0.651473438							363		379							9.169939063		9.230159375							1.631198438		-4.771428125
334	369	308							14.46039688	15.32503125	23.43853359							-0.735107813	0.046928125	-0.587807813							362		383							9.178664844		9.218609375							1.632898438		-4.733615625
323	371	310							14.12342344	15.35291719	23.57741797							-0.39589375	0.011957812	-0.65949375							336		378							8.357010938		9.181717969							2.45036875		-4.781878125
340	369	314							14.77335391	15.33195156	23.15687734							-1.0995	0.031554687	-0.224523438							339		380							8.5556875		9.235924219							2.226403125		-4.752725
335	368	309							14.59647344	15.27944453	23.26868281							-0.854296875	0.08488125	-0.284684375							362		377							9.274978906		9.124859375							1.482678125		-4.696960938
335	371	312							14.58007969	15.33910156	23.41232109							-0.838932813	0.004076562	-0.366796875							329		379							8.395614063		9.184128125							2.417085938		-4.760390625
331	368	309							14.48789219	15.31959531	23.18331406							-0.767521875	0.029514062	-0.22311875							323		379							8.499909375		9.225657813							2.274520313		-4.732673438
330	370	310							14.39461875	15.26422969	23.09667969							-0.677103125	0.077629687	-0.214579688							332		379							8.708049219		9.188676563							2.043209375		-4.787490625
334	369	313							14.61755313	15.30733281	23.45983281							-0.909195313	0.059101562	-0.376448438							376		380							9.755849219		9.2082875							0.99753125		-4.791423438
335	370	309							14.49375469	15.38662578	23.36228906							-0.828821875	-0.025271875	-0.544484375							362		380							9.27600625		9.295920312							1.557046875		-4.82223125
330	375	309							14.53058984	15.429375	23.65972656							-0.82303125	-0.057529688	-0.587010938							359		379							9.193945312		9.25406875							1.59401875		-4.8088875
333	367	221							14.37855625	15.34164531	17.426275							-0.715640625	0.0608625	4.194214062							359		378							9.179565625		9.253542187							1.646210938		-4.783464063
329	372	335							14.38441406	15.41485078	24.41199375							-0.724239063	-0.0207625	-1.39915625							360		378							9.16528125		9.185546094							1.665379688		-4.776729688
334	368	326							14.53048438	15.30170391	24.15917656							-0.8688125	0.061354687	-1.234004688							360		380							9.175932813		9.21400625							1.635128125		-4.79315
337	370	314							14.64679688	15.334975	23.849675							-0.909401562	0.003225	-0.848307813							360		379							9.102371094		9.22996875							1.680670313		-4.843748438
322	373	308							14.08213203	15.35330469	23.64105469							-0.367859375	-0.025726563	-0.815839063							361		379							9.246901563		9.299045312							1.567079688		-4.815782813
332	369	311							13.06712812	15.31098594	23.66797344							0.606457812	0.040932812	-0.72653125							359		381							9.143548438		9.2335625							1.676898438		-4.814582813
327	372	304							14.22818281	15.37802969	23.59048281							-0.563989063	-0.0050625	-0.661434375							362		377							9.203873438		9.244104688							1.589876563		-4.82274375
338	370	308							14.76930859	15.35134219	23.59137266							-1.05295	0.029882812	-0.555589063							360		378							9.110282031		9.255516406							1.67754375		-4.772382813
336	373	306							14.63891094	15.38765156	23.82132344							-0.895046875	-0.043135938	-0.663026563							361		378							9.149360938		9.323585156							1.657589063		-4.847317188
332	372	312							14.42907578	15.36664531	23.63074688							-0.6796375	-0.013821875	-0.699051563							361		380							9.12205		9.222885156							1.676478125		-4.821114063
321	369	308							14.06950312	15.26977812	23.43164297							-0.3711125	0.07705	-0.639503125							360		379							9.085202344		9.270020312							1.711295313		-4.868082813
331	374	306							14.42041406	15.37252969	23.50118125							-0.735515625	-0.041275	-0.569501563							362		379							9.1913375		9.289642187							1.609582813		-4.833165625
327	372	308							14.28294219	15.34130078	23.51526875							-0.58055	0.005398437	-0.679903125							360		379							9.117691406		9.300960938							1.704264063		-4.886221875
342	371	308							14.9550125	15.32544688	23.56082344							-1.241390625	0.013257812	-0.5724375							361		382							9.125235938		9.354627344							1.693417188		-4.860639063
333	373	306							14.5399375	15.35104531	23.445825							-0.7930875	-0.00345	-0.541721875							360		380							9.121230469		9.275444531							1.703815625		-4.8649625
331	367	308							14.52097656	15.17268594	23.54664688							-0.8136	0.158864062	-0.57209375							363		380							9.119865625		9.366046875							1.697465625		-4.862585938
323	375	309							14.18539531	15.48096094	23.42307812							-0.457453125	-0.083275	-0.619414063							361		380							9.087146875		9.314494531							1.720354688		-4.885921875
340	365	306							14.90725	15.20265781	23.74473516							-1.228321875	0.160346875	-0.4922375							361		380							9.110471875		9.288492969							1.703184375		-4.897645313
334	375	305							14.52414531	15.45729062	23.42798281							-0.804171875	-0.065567188	-0.5351125							361		381							9.083959375		9.29351875							1.74419375		-4.860739063
333	369	308							14.44141406	15.30199687	23.64407109							-0.82476875	0.091390625	-0.551489063							362		381							9.109550781		9.274445313							1.706389063		-4.935596875
336	367	309							14.60430234	15.35602813	23.50279375							-0.882417187	0.07016875	-0.62719375							361		379							9.134317188		9.24809375							1.687501563		-4.859151563
333	371	310							14.37046719	15.33492969	23.71221484							-0.639751562	0.031342187	-0.649676563							361		379							9.1241125		9.260328125							1.691382813		-4.955614063
336	370	310							14.48704141	15.37477734	23.4625375							-0.775246875	0.035684375	-0.610848438							360		379							9.103120312		9.214267187							1.73185625		-4.821292188
334	373	307							14.48257031	15.41390938	23.62549375							-0.777723437	-0.014359375	-0.581114063							360		255							9.101254688		6.38011875							1.73645625		-2.192295313
337	374	309							14.45305469	15.422	23.47939688							-0.744603125	-0.00231875	-0.552526563							359		611							9.151695313		12.74630625							1.657951563		-8.373746875
334	372	305							14.38054063	15.39337578	23.45897656							-0.670535938	-0.00789375	-0.518539063							361		452							9.268282813		10.53687734							1.598359375		-6.094970313
329	369	307							14.13189062	15.3281125	23.2340125							-0.405270312	0.065257812	-0.521132813							362		414							9.250800781		9.845901562							1.6329125		-5.452803125
336	370	307							14.45423516	15.33971563	23.64509688							-0.763542187	0.02693125	-0.51223125							361		398							9.174842187		9.496328125							1.685503125		-5.075504688
326	371	310							14.10736328	15.35554063	23.59023047							-0.342420313	0.0210125	-0.562739063							359		393							9.107160937		9.344320313							1.726446875		-5.002254688
336	372	307							14.58109375	15.33999766	23.64631563							-0.901909375	0.000479687	-0.56375							362		389							9.198597656		9.296978125							1.669353125		-4.90965625
321	376	306							14.01621875	15.4517875	23.46653281							-0.280426563	-0.085451563	-0.591175							363		387							9.255117188		9.254496875							1.610015625		-4.865171875
340	372	306							14.84848281	15.38204297	23.40668359							-1.1375	-0.0303875	-0.53389375							360		382							9.127555469		9.202703125							1.695867188		-4.839032813
335	370	313							14.59261719	15.32867109	23.49527188							-0.80611875	0.077517187	-0.685945313							363		384							9.160770312		9.185345312							1.651998438		-4.858935938
333	375	305							14.55190156	15.423675	23.42019219							-0.829423438	-0.057204688	-0.620478125							361		380							9.1083625		9.176965625							1.711478125		-4.771704688
336	370	307							14.59180859	15.35058281	23.43455781							-0.852517188	0.0297625	-0.573409375							361		380							9.155723438		9.189434375							1.70065625		-4.807917188
334	371	310							14.50040859	15.39043125	23.56998828							-0.77915	0.028617187	-0.697720313							361		377							9.097671875		9.135820312							1.741064063		-4.7808
319	373	308							14.04798125	15.43161094	23.34301797							-0.29003125	-0.030589063	-0.633426562							362		379							9.152623438		9.202046875							1.685615625		-4.85855
341	369	307							14.906625	15.31946562	23.47372031							-1.20994375	0.059698437	-0.632951563							363		376							9.155853125		9.230209375							1.665857813		-4.865126563
336	374	311							14.43421563	15.40829687	23.72167188							-0.670170313	-0.009182813	-0.71070625							362		377							9.187350781		9.209978125							1.65896875		-4.931164063
330	372	312							14.22112422	15.37279922	23.62779844							-0.509065625	0.03364375	-0.740601562							360		376							9.053245312		9.261514844							1.798976563		-4.846598438
333	374	311							14.24835469	15.44582813	23.38432344							-0.512410937	-0.029553125	-0.723735938							360		378							9.147174219		9.209869531							1.699542188		-4.876389063
330	370	311							14.26943359	15.359125	23.59090312							-0.536871875	0.03888125	-0.755817188							363		375							9.187690625		9.287204687							1.655323438		-4.915860938
342	371	311							14.61602578	15.38712969	23.41384531							-0.874292188	0.018464062	-0.768595312							361		376							9.15810625		9.239460938							1.690210938		-4.89981875
321	370	311							13.80518125	15.39600156	23.38703281							-0.09075	0.0229625	-0.780207812							362		376							9.002967969		9.249810938							1.808021875		-4.915189063
333	371	312							14.6209625	15.415575	23.50001172							-0.889975	-0.023126563	-0.771971875							341		375							8.433828125		9.222948438							2.416371875		-4.873884375
331	374	305							14.29276406	15.47854141	23.35669531							-0.555451563	-0.057951563	-0.698884375							373		377							9.497042188		9.390367188							1.35856875		-5.025326563
344	371	314							14.95745	15.35353906	23.48051016							-1.22771875	0.016764062	-0.809585937							363		376							9.146820312		9.233754687							1.709565625		-4.857209375
334	370	312							14.49467891	15.38213906	23.49044766							-0.718448437	0.026385937	-0.800610938							363		373							9.23514375		9.241964063							1.610934375		-4.900095313
336	372	308							14.68120547	15.3731	23.28726563							-0.961946875	-0.00205	-0.726379687							360		375							9.109210938		9.320926563							1.75335		-4.9859
332	372	307							14.23739687	15.40279766	23.36423281							-0.498375	-0.0163	-0.726857812							360		373							9.086970313		9.330915625							1.72771875		-4.881454688
328	372	305							14.31303438	15.34235234	23.20194219							-0.572604688	0.034960937	-0.690798438							362		375							9.178484375		9.28699375							1.660992188		-5.034889063
340	373	308							14.52373984	15.41396094	23.41407031							-0.808776562	-0.013317188	-0.6975125							361		375							9.115621875		9.350684375							1.747565625		-4.969510938
321	371	311							13.98305156	15.35475938	23.354425							-0.227167187	0.036834375	-0.791073437							360		376							9.103903906		9.354029688							1.75618125		-4.983107813
332	370	310							14.60529375	15.39635625	23.36100313							-0.888270313	0.003989062	-0.779728125							365									9.212378125									1.633178125
336	370	307							14.407125	15.39783047	23.32555469							-0.667971875	-0.006834375	-0.743473437							366									9.224185156									1.6443375
340	370	310							14.72023828	15.34715312	23.37710703							-0.98281875	0.022707812	-0.750271875							363									9.150989062									1.732867188
327	370	308							14.252325	15.42714141	23.67658047							-0.489898437	-0.012889063	-0.723509375							363									9.105420313									1.773873438
335	371	312							14.67573281	15.43658125	23.47372031							-0.936185938	-0.033942188	-0.783759375							362									9.148215625									1.710465625
329	371	306							14.26502813	15.41027344	23.4574125							-0.52766875	0.000815625	-0.675379688							363									9.0818875									1.758692188
338	372	312							14.72960312	15.43255859	23.52791328							-0.99503125	-0.021040625	-0.80118125							363									9.1509375									1.711096875
336	369	308							14.62496016	15.38444219	23.30003594							-0.836734375	0.031426562	-0.736828125							362									9.116935156									1.746826563
336	368	308							14.62134844	15.36045313	23.34252813							-0.819698437	0.033865625	-0.705792187							362									9.159372656									1.723464063
331	374	309							14.42800781	15.49895469	23.32180156							-0.6770125	-0.095954688	-0.75155							363									9.205928125									1.689139063
339	372	310							14.76831563	15.43372891	23.31923594							-1.019035938	-0.03013125	-0.71385625							360									8.958228906									1.93269375
343	373	310							14.90247812	15.49631563	23.52904609							-1.0867	-0.090171875	-0.773490625							366									9.249182812									1.626114063
325	370	307							14.22063594	15.43036484	23.41617344							-0.432629688	-0.00473125	-0.757839062							363									9.098226563									1.759935938
338	370	310							14.67471719	15.42898047	23.32596328							-0.892075	-0.030207813	-0.818314062							362									9.152405469									1.710725
344	372	308							14.85485938	15.43249844	23.25705781							-1.090246875	-0.055014063	-0.694684375							362									9.148982812									1.726734375
335	369	311							14.45607969	15.40141094	23.61662969							-0.682082813	0.024179687	-0.855165625							363									9.173542188									1.6858
336	373	309							14.38991719	15.51552344	23.38130625							-0.656898438	-0.086465625	-0.729009375							361									8.985210938									1.8580375
335	372	310							14.34964687	15.44613672	23.51141953							-0.590251562	-0.036023438	-0.808334375							363									9.152425									1.74016875
332	370	309							14.41002187	15.45447422	23.35730156							-0.638760937	-0.024720313	-0.773879687							361									9.097807813									1.798070313
335	376	307							14.54517031	15.58334844	23.51588281							-0.814526563	-0.13993125	-0.7594125							360									9.123848438									1.793207813
328	373	312							14.30756719	15.49248437	23.38520469							-0.54991875	-0.099775	-0.775175							360									9.020896094									1.867321875
329	370	304							14.46049531	15.44436563	23.37378906							-0.720139062	-0.030159375	-0.696778125							361									9.096664062									1.770928125
336	372	310							14.74183047	15.47351875	23.46634688							-1.018548438	-0.066523438	-0.78514375							361									9.084601563									1.778854688
343	372	310							14.89532812	15.44280391	23.40685							-1.161932813	-0.019232813	-0.799965625							362									8.99965									1.86309375
343		311							14.96955313		23.37219688							-1.2003875		-0.76231875							360									9.083629688									1.764090625
323		308							14.13996875		23.48263437							-0.401923437		-0.79366875							363									9.074176563									1.767292188
333		311							14.75919375		23.52297031							-1.04958125		-0.818367187							362									9.041876563									1.813060938
331		307							14.45859375		23.39127031							-0.723985937		-0.749740625							363									9.050770313									1.81433125
327		311							14.53593594		23.48812813							-0.79883125		-0.757153125							362									9.092582031									1.78158125
329		308							14.58120938		23.59183437							-0.801060937		-0.80091875							363									9.14038125									1.751032813
331		311							14.72830156		23.42689687							-0.938904687		-0.787970312
327		310							14.52589375		23.53790391							-0.74774375		-0.78618125
328		309							14.54517344		23.33927813							-0.776935938		-0.772275
334		306							14.72455313		23.19316562							-0.981882812		-0.630857812
329		309							14.531825		23.48966719							-0.7943		-0.7509625
328		308							14.59234687		23.39930391							-0.783948437		-0.753634375
325		308							14.44939844		23.28421953							-0.653376563		-0.71146875
334		310							14.86603594		23.61618125							-1.06449375		-0.82695625
325		307							14.44420156		23.24685312							-0.652840625		-0.649539062
331		309							14.77664844		23.55122188							-0.959192187		-0.772275
327		308							14.67443125		23.34135							-0.858520312		-0.726196875
329		309							14.64943906		23.53162656							-0.840132812		-0.754396875
329		305							14.71807031		23.24819375							-0.900034375		-0.665615625
328		303							14.62049297		23.30742031							-0.833879687		-0.662170312
328		306							14.66743984		23.28146875							-0.901821875		-0.748315625
329		309							14.6350875		23.42405							-0.813014062		-0.7726625
325		311							14.58570781		23.24430625							-0.761217187		-0.707267187
334		305							14.85507891		23.55184063							-1.036526562		-0.690653125
326		309							14.53514063		23.34174531							-0.68246875		-0.764
329		308							14.75511719		23.48581719							-0.94096875		-0.80369375
327		305							14.59408594		23.4257							-0.72875		-0.660703125
329		310							14.78778438		23.53469688							-0.9113125		-0.769009375
331		302							14.70077969		23.36387969							-0.835701562		-0.61093125
327		311							14.63943906		23.46500313							-0.799396875		-0.813389062
325		313							14.58582812		23.63253281							-0.694309375		-0.810775
329		307							14.68947188		23.45330312							-0.829071875		-0.723542187
326		308							14.57353281		23.26016641							-0.707195312		-0.652979687
324		310							14.57146719		23.62533594							-0.680565625		-0.780629687
329		307							14.74512813		23.35644531							-0.85888125		-0.777523437
325		307							14.60985469		23.22207656							-0.74550625		-0.678935937
322		309							14.48457109		23.60862344							-0.616717187		-0.806573437
326		306							14.62182109		23.21100313							-0.790996875		-0.634578125
325		309							14.57341875		23.50057188							-0.688601562		-0.81226875
328		308							14.72710078		23.48934609							-0.852182812		-0.778557812
325		312							14.5107625		23.65256641							-0.6535125		-0.8826125
331		308							14.8345125		23.27131094							-0.953765625		-0.671610937
325		307							14.52931094		23.49103594							-0.641534375		-0.675767187
326		310							14.64178984		23.58812891							-0.775859375		-0.751617187
327		303							14.63308594		23.32528438							-0.729479687		-0.61095625
325		305							14.5266875		23.48638281							-0.646232812		-0.7049
331		312							14.71715469		23.58738125							-0.826860937		-0.790295312
323		306							14.41193906		23.49169766							-0.533270312		-0.716815625
330		308							14.71734375		23.43179688							-0.8902125		-0.6972875
322		307							14.45694531		23.57994844							-0.539170312		-0.739110937
329		304							14.75620781		23.39557031							-0.867689062		-0.706209375
326		307							14.5276		23.32367031							-0.676010937		-0.72679375
328		307							14.62240078		23.50097031							-0.786520312		-0.71763125
325		306							14.56029844		23.47811563							-0.690082812		-0.693023437
324		305							14.47973828		23.369375							-0.676032812		-0.67429375
331		308							14.68051875		23.50886953							-0.83774375		-0.730620312
325		310							14.50944062		23.57018672							-0.612667187		-0.800370312
324		308							14.49896016		23.37445625							-0.670503125		-0.777321875
322		310							14.45693203		23.34308047							-0.581314062		-0.754025
323		310							14.49927344		23.61380703							-0.614964062		-0.767348437
325		309							14.63072187		23.43271719							-0.740146875		-0.836496875
326		311							14.62047969		23.57149219							-0.731621875		-0.804432812
329		304							14.72501094		23.29393281							-0.793967187		-0.684545312
329		307							14.65032344		23.55711562							-0.7531		-0.726385937
324		308							14.49486094		23.27059297							-0.6158625		-0.742685937
326		306							14.5738625		23.40906484							-0.679217187		-0.655025
323		306							14.46769375		23.39788359							-0.592682812		-0.6955375
322		309							14.39261875		23.48483594							-0.506775		-0.709134375
323		307							14.44276875		23.4443							-0.54689375		-0.726709375
325		308							14.51758125		23.50278906							-0.627276563		-0.7519625
325		303							14.52604531		23.30316719							-0.629085937		-0.617051562
326		311							14.64153516		23.55371875							-0.71886875		-0.822567187
319		305							14.26111094		23.4911625							-0.363503125		-0.725153125
326		308							14.69593828		23.54450703							-0.806529687		-0.77275625
327		308							14.59055156		23.56429922							-0.640709375		-0.794914062
323		232							14.41879531		19.31834453							-0.519557812		2.584828125
325		330							14.50746875		23.92007109							-0.640773437		-1.2361625
320		324							14.27191719		23.98446641							-0.383003125		-1.19606875
324		305							14.49476172		23.41940156							-0.651542187		-0.770015625
320		306							14.24301641		23.70571719							-0.387876562		-0.806465625
328		304							14.68875547		23.50357422							-0.836996875		-0.750885937
320		225							14.22809375		18.66487031							-0.3523625		3.005271875
325		332							14.58140781		23.99594531							-0.70520625		-1.396989063
322		323							14.38475859		24.04227656							-0.478229687		-1.172764063
323		307							14.5015875		23.40396562							-0.61590625		-0.827379687
325		306							14.52711406		23.63418594							-0.607910937		-0.867504687
328		304							14.62477422		23.49134219							-0.70248125		-0.705829688
325		307							14.52606875		23.6591375							-0.577496875		-0.869975
320		306							14.36619844		23.37507578							-0.413528125		-0.733623437
327		305							14.6556625		23.61341719							-0.761898437		-0.73773125
322		305							14.39940781		23.41614688							-0.444903125		-0.697782813
323		308							14.49798125		23.64987109							-0.550098437		-0.84745
323		227							14.38128906		18.73955156							-0.491482812		2.988064062
327		332							14.56006563		23.98793906							-0.643707812		-1.313735938
324		327							14.36337266		24.14244687							-0.43508125		-1.21115625
324		305							14.49637813		23.46808594							-0.618979687		-0.74858125
321		305							14.32507969		23.59849063							-0.411379687		-0.800070313
323		304							14.46935469		23.50031016							-0.568021875		-0.691939063
322		306							14.36958984		23.57960078							-0.45135625		-0.76031875
324		308							14.57678828		23.59198203							-0.651215625		-0.767621875
324		304							14.44377891		23.48109063							-0.529192187		-0.672254688
322		307							14.42157109		23.47430156							-0.559240625		-0.783340625
322		303							14.33052969		23.44610469							-0.476409375		-0.64824375
319		307							14.20337969		23.59677656							-0.35610625		-0.696404688
324		306							14.48953438		23.46470547							-0.600510937		-0.707734375
321		308							14.35653125		23.44518984							-0.456989062		-0.719135938
322		306							14.42303359		23.64356016							-0.516428125		-0.755421875
321		306							14.37954844		23.44855859							-0.478932813		-0.66709375
324		302							14.51479453		23.41274141							-0.599892187		-0.631129688
323		305							14.43983281		23.35689844							-0.5432125		-0.627671875
322		308							14.41898047		23.58247422							-0.511554687		-0.737851563
320		306							14.39157109		23.45161094							-0.487401562		-0.666182812
321		303							14.37385156		23.42198594							-0.4568375		-0.625714063
323		307							14.46018906		23.5409875							-0.5802875		-0.693945312
320		305							14.37735859		23.50149531							-0.430535937		-0.708121875
321		305							14.34434219		23.40432187							-0.418651562		-0.618598438
326		305							14.65847344		23.54192813							-0.70953125		-0.688576563
325		305							14.55105781		23.38670469							-0.573620313		-0.663520313
324		302							14.49809219		23.46155703							-0.563671875		-0.62151875
323		307							14.36297031		23.45557031							-0.443184375		-0.660260937
326		304							14.55887188		23.43731328							-0.590823438		-0.688821875
327		303							14.52732656		23.43747188							-0.632992187		-0.6192875
		306									23.49869219									-0.669029688
		305									23.37926875									-0.648571875
		306									23.48683125									-0.657515625
		303									23.36460469									-0.560396875
		307									23.37000625									-0.69299375
		305									23.58486563									-0.585304687
		301									23.34363594									-0.5646875
		305									23.41270781									-0.618451562
		302									23.29490391									-0.580890625
		307									23.55647656									-0.672929687
		303									23.30807031									-0.605479687
		308									23.56552187									-0.670890625
		305									23.41737188									-0.67735625
		308									23.56156484									-0.683617187
		302									23.28721797									-0.600154687
		302									23.42614219									-0.618535937
		306									23.29096563									-0.730396875
		305									23.23617813									-0.624075
		306									23.39308594									-0.728698437
		304									23.30605469									-0.666992187
		306									23.37436563									-0.738425
		307									23.37957813									-0.724114062
		309									23.40136719									-0.808701562
		304									23.24329766									-0.643345312
		304									23.37899297									-0.7172
		306									23.29686172									-0.707492187
		305									23.34535469									-0.73655
		305									23.28880469									-0.662592187
		302									23.19767344									-0.665201563
		304									23.2812									-0.675009375
		305									23.4299375									-0.775429687
		305									23.222325									-0.724346875
		306									23.33462344									-0.75434375
		301									23.11337812									-0.639957812
		300									23.11325391									-0.5801125
		304									23.29632344									-0.689535937
		304									23.40786563									-0.701326562
		306									23.19071094									-0.6892
		302									23.23194609									-0.657715625
		305									23.25995938									-0.69215625
		303									23.26293594									-0.6879625
		306									23.25845156									-0.709929687
		301									23.15592812									-0.581946875
		300									23.22850937									-0.5736375
		302									23.28938437									-0.6490875
		302									23.26526328									-0.607703125
		304									23.26801172									-0.667010937
		304									23.205325									-0.656296875
		306									23.30001641									-0.70835
[truncated: 4 more columns]
